# Supplementary material for: Urban Filter vs. Natural Refuge: Divergent Diptera Community Assembly Mechanisms—Evidence from Beijing, China
Source: Biology (Basel). 2026 May 30;15(11):865. doi: 10.3390/biology15110865 (PMC13255993; doi:10.3390/biology15110865)
Supplement: Supplementary file 1 [file biology-15-00865-s001.zip]

Archive with 2 entries (2 files):
- Beijing_urban_fly_diversity_Supplementary_Figures-submit.pdf
- Beijing_urban_fly_diversity_Supplementary_Tables-submit.xlsx
