# Supplementary material for: Urban Filter vs. Natural Refuge: Divergent Diptera Community Assembly Mechanisms—Evidence from Beijing, China
Source: Biology (Basel). 2026 May 30;15(11):865. doi: 10.3390/biology15110865 (PMC13255993; doi:10.3390/biology15110865)
Supplement: Supplementary file 1 [file biology-15-00865-s001.zip › Beijing_urban_fly_diversity_Supplementary_Tables-submit.xlsx]

## Sheet: Supplementary Table S1
Supplementary Table S1. Information of Malaise Trap Sampling Sites and sequencing success rate.
SampleID	Region	Start_Date	Country	State/Province	Locality	Latitude	Lat_dir	Longitude	Long_dir	Position_Source	Elevation_Upper	Collector(s)	Institute	Collection_Method	No. of Specimens Collected	No. of Successfully Sequenced Specimens	Success Rate
CAU-1	Palaearctic	2024.4	CHINA	Beijing	Haidian, West Campus of China Agricultural University	40.02	N	116.28	E	GPS	50m	Boyu Fang	CAU	Malaise trap	557	501	0.8995
CAU-2	Palaearctic	2024.4	CHINA	Beijing	Haidian, West Campus of China Agricultural University	40.02	N	116.27	E	GPS	50m	Boyu Fang	CAU	Malaise trap	1590	1302	0.8189
ZZP-1	Palaearctic	2024.4	CHINA	Beijing	Haidian, Zizhuyuan Park	39.94	N	116.31	E	GPS	50m	Boyu Fang	CAU	Malaise trap	1621	1344	0.8276
ZZP-2	Palaearctic	2024.4	CHINA	Beijing	Haidian, Zizhuyuan Park	39.94	N	116.31	E	GPS	50m	Boyu Fang	CAU	Malaise trap	1026	810	0.7895
BWM	Palaearctic	2024.4	CHINA	Beijing	Haidian, Baiwangshan Forest Park	40.03	N	116.26	E	GPS	80m	Boyu Fang	CAU	Malaise trap	1968	1571	0.7982
															6762	5528	0.8175

## Sheet: Supplementary Table S2
Supplementary Table S2. Species richness of Diptera trophic guilds across sampling sites.
Site/Range	250m	500m	1000m	1500m	2000m	Richness
BWM	0.830654	0.696695	0.555736	0.388113	0.314566	333
CAU-1	0.015523	0.0084456	0.0223595	0.0770244	0.141984	109
CAU-2	0.0154216	0.00254544	0.023634	0.0599318	0.182769	223
ZZP-1	0.125664	0.130306	0.052007	0.0315161	0.0232657	239
ZZP-2	0.11667	0.0802049	0.025188	0.0273823	0.0190933	173
R2	0.676	0.695	0.658	0.544	0.318
p	0.0877	0.0794	0.0957	0.1548	0.3224

## Sheet: Supplementary Table S3
Supplementary Table S3. Raw specimen data
Query ID	Phylum	Class	Order	Family	Subfamily	Genus	Species
BYF_XKL0000001_BYF001_2024Apr15_China-Beijing_CHNBJ20240415d_ ;658;25; 0; 0	Arthropoda	Insecta	Diptera	Sciaridae			Sciaridae sp.8
BYF_XKL0000003_BYF001_2024Apr15_China-Beijing_CHNBJ20240415d_ ;658;8; 2; 1	Arthropoda	Insecta	Diptera	Cecidomyiidae	Lestremiinae	Anaretella	Cecidomyiidae sp.1
BYF_XKL0000004_BYF001_2024Apr15_China-Beijing_CHNBJ20240415d_ ;658;95; 3; 1	Arthropoda	Insecta	Diptera	Chironomidae	Orthocladiinae	Cricotopus	Cricotopus sp.1
BYF_XKL0000006_BYF001_2024Apr15_China-Beijing_CHNBJ20240415d_ ;658;16; 0; 0	Arthropoda	Insecta	Diptera	Sciaridae			Sciaridae sp.8
BYF_XKL0000008_BYF001_2024Apr15_China-Beijing_CHNBJ20240415d_ ;658;30; 0; 0	Arthropoda	Insecta	Diptera	Cecidomyiidae	Micromyinae	Campylomyza	Cecidomyiidae sp.82
BYF_XKL0000009_BYF001_2024Apr15_China-Beijing_CHNBJ20240415d_ ;658;53; 2; 1	Arthropoda	Insecta	Diptera	Sciaridae		Scatopsciara	Scatopsciara atomaria
BYF_XKL0000010_BYF001_2024Apr15_China-Beijing_CHNBJ20240415d_ ;658;91; 3; 3	Arthropoda	Insecta	Diptera	Cecidomyiidae	Cecidomyiinae	Asteromyia	Asteromyia modesta
BYF_XKL0000014_BYF001_2024Apr15_China-Beijing_CHNBJ20240415d_ ;658;67; 5; 3	Arthropoda	Insecta	Diptera	Cecidomyiidae	Cecidomyiinae	Asteromyia	Asteromyia modesta
BYF_XKL0000015_BYF001_2024Apr15_China-Beijing_CHNBJ20240415d_ ;658;82; 3; 3	Arthropoda	Insecta	Diptera	Cecidomyiidae	Cecidomyiinae	Asteromyia	Asteromyia modesta
BYF_XKL0000016_BYF001_2024Apr15_China-Beijing_CHNBJ20240415d_ ;658;79; 3; 3	Arthropoda	Insecta	Diptera	Cecidomyiidae	Cecidomyiinae	Asteromyia	Asteromyia modesta
BYF_XKL0000018_BYF001_2024Apr15_China-Beijing_CHNBJ20240415d_ ;658;43; 3; 4	Arthropoda	Insecta	Diptera	Cecidomyiidae	Cecidomyiinae	Asteromyia	Asteromyia modesta
BYF_XKL0000020_BYF001_2024Apr15_China-Beijing_CHNBJ20240415d_ ;658;25; 0; 0	Arthropoda	Insecta	Diptera	Psychodidae	Psychodinae	Psychoda	Psychoda alternata
BYF_XKL0000021_BYF001_2024Apr15_China-Beijing_CHNBJ20240415d_ ;658;41; 3; 2	Arthropoda	Insecta	Diptera	Sciaridae		Scatopsciara	Scatopsciara atomaria
BYF_XKL0000023_BYF001_2024Apr15_China-Beijing_CHNBJ20240415d_ ;658;13; 6; 5	Arthropoda	Insecta	Diptera	Cecidomyiidae	Cecidomyiinae	Asteromyia	Asteromyia modesta
BYF_XKL0000024_BYF001_2024Apr15_China-Beijing_CHNBJ20240415d_ ;658;11; 4; 3	Arthropoda	Insecta	Diptera	Cecidomyiidae	Cecidomyiinae	Asteromyia	Asteromyia modesta
BYF_XKL0000025_BYF001_2024Apr15_China-Beijing_CHNBJ20240415d_ ;658;27; 4; 3	Arthropoda	Insecta	Diptera	Cecidomyiidae	Cecidomyiinae	Asteromyia	Asteromyia modesta
BYF_XKL0000027_BYF001_2024Apr15_China-Beijing_CHNBJ20240415d_ ;658;25; 0; 0	Arthropoda	Insecta	Diptera	Chironomidae	Chironominae	Harnischia	Harnischia sp.1
BYF_XKL0000028_BYF001_2024Apr15_China-Beijing_CHNBJ20240415d_ ;658;40; 4; 1	Arthropoda	Insecta	Diptera	Sciaridae		Scatopsciara	Scatopsciara atomaria
BYF_XKL0000030_BYF001_2024Apr15_China-Beijing_CHNBJ20240415d_ ;658;100; 4; 3	Arthropoda	Insecta	Diptera	Cecidomyiidae	Cecidomyiinae	Asteromyia	Asteromyia modesta
BYF_XKL0000031_BYF001_2024Apr15_China-Beijing_CHNBJ20240415d_ ;658;83; 3; 3	Arthropoda	Insecta	Diptera	Cecidomyiidae	Cecidomyiinae	Asteromyia	Asteromyia modesta
BYF_XKL0000032_BYF001_2024Apr15_China-Beijing_CHNBJ20240415d_ ;658;100; 3; 3	Arthropoda	Insecta	Diptera	Cecidomyiidae	Cecidomyiinae	Asteromyia	Asteromyia modesta
BYF_XKL0000036_BYF001_2024Apr15_China-Beijing_CHNBJ20240415d_ ;658;23; 0; 0	Arthropoda	Insecta	Diptera	Sciaridae			Sciaridae sp.8
BYF_XKL0000038_BYF001_2024Apr15_China-Beijing_CHNBJ20240415d_ ;658;100; 2; 1	Arthropoda	Insecta	Diptera	Chironomidae	Chironominae	Parachironomus	Parachironomus gracilior
BYF_XKL0000039_BYF001_2024Apr15_China-Beijing_CHNBJ20240415d_ ;658;61; 3; 4	Arthropoda	Insecta	Diptera	Cecidomyiidae	Cecidomyiinae	Asteromyia	Asteromyia modesta
BYF_XKL0000044_BYF001_2024Apr15_China-Beijing_CHNBJ20240415d_ ;658;50; 0; 0	Arthropoda	Insecta	Diptera	Sciaridae			Sciaridae sp.1
BYF_XKL0000050_BYF001_2024Apr15_China-Beijing_CHNBJ20240415d_ ;658;19; 5; 3	Arthropoda	Insecta	Diptera	Cecidomyiidae	Cecidomyiinae	Asteromyia	Asteromyia modesta
BYF_XKL0000052_BYF001_2024Apr15_China-Beijing_CHNBJ20240415d_ ;658;25; 0; 0	Arthropoda	Insecta	Diptera	Cecidomyiidae	Cecidomyiinae		Cecidomyiidae sp.8
BYF_XKL0000053_BYF001_2024Apr15_China-Beijing_CHNBJ20240415d_ ;658;15; 4; 4	Arthropoda	Insecta	Diptera	Cecidomyiidae	Cecidomyiinae	Asteromyia	Asteromyia modesta
BYF_XKL0000054_BYF001_2024Apr15_China-Beijing_CHNBJ20240415d_ ;658;21; 0; 0	Arthropoda	Insecta	Diptera	Cecidomyiidae	Cecidomyiinae		Cecidomyiidae sp.8
BYF_XKL0000055_BYF001_2024Apr15_China-Beijing_CHNBJ20240415d_ ;658;15; 0; 0	Arthropoda	Insecta	Diptera	Sciaridae			Sciaridae sp.7
BYF_XKL0000056_BYF001_2024Apr15_China-Beijing_CHNBJ20240415d_ ;658;25; 0; 0	Arthropoda	Insecta	Diptera	Cecidomyiidae	Cecidomyiinae		Cecidomyiidae sp.8
BYF_XKL0000057_BYF001_2024Apr15_China-Beijing_CHNBJ20240415d_ ;658;100; 3; 3	Arthropoda	Insecta	Diptera	Cecidomyiidae	Cecidomyiinae	Asteromyia	Asteromyia modesta
BYF_XKL0000074_BYF001_2024Apr15_China-Beijing_CHNBJ20240415d_ ;658;8; 5; 5	Arthropoda	Insecta	Diptera	Cecidomyiidae	Cecidomyiinae	Asteromyia	Asteromyia modesta
BYF_XKL0000075_BYF001_2024Apr15_China-Beijing_CHNBJ20240415d_ ;658;10; 3; 3	Arthropoda	Insecta	Diptera	Cecidomyiidae	Cecidomyiinae	Asteromyia	Asteromyia modesta
BYF_XKL0000078_BYF001_2024Apr15_China-Beijing_CHNBJ20240415d_ ;658;100; 0; 0	Arthropoda	Insecta	Diptera	Sciaridae			Sciaridae sp.16
BYF_XKL0000080_BYF001_2024Apr15_China-Beijing_CHNBJ20240415d_ ;658;41; 4; 3	Arthropoda	Insecta	Diptera	Cecidomyiidae	Cecidomyiinae	Asteromyia	Asteromyia modesta
BYF_XKL0000082_BYF001_2024Apr15_China-Beijing_CHNBJ20240415d_ ;658;26; 5; 3	Arthropoda	Insecta	Diptera	Cecidomyiidae	Cecidomyiinae	Asteromyia	Asteromyia modesta
BYF_XKL0000083_BYF001_2024Apr15_China-Beijing_CHNBJ20240415d_ ;658;50; 0; 0	Arthropoda	Insecta	Diptera	Cecidomyiidae	Lestremiinae		Cecidomyiidae sp.4
BYF_XKL0000087_BYF001_2024Apr15_China-Beijing_CHNBJ20240415d_ ;658;25; 4; 3	Arthropoda	Insecta	Diptera	Cecidomyiidae	Cecidomyiinae	Asteromyia	Asteromyia modesta
BYF_XKL0000088_BYF001_2024Apr15_China-Beijing_CHNBJ20240415d_ ;658;11; 6; 3	Arthropoda	Insecta	Diptera	Cecidomyiidae	Cecidomyiinae	Asteromyia	Asteromyia modesta
BYF_XKL0000090_BYF001_2024Apr15_China-Beijing_CHNBJ20240415d_ ;658;18; 4; 3	Arthropoda	Insecta	Diptera	Cecidomyiidae	Cecidomyiinae	Asteromyia	Asteromyia modesta
BYF_XKL0000091_BYF001_2024Apr15_China-Beijing_CHNBJ20240415d_ ;658;39; 2; 2	Arthropoda	Insecta	Diptera	Agromyzidae	Phytomyzinae	Cerodontha	Cerodontha sp.1
BYF_XKL0000092_BYF001_2024Apr15_China-Beijing_CHNBJ20240415d_ ;658;98; 3; 3	Arthropoda	Insecta	Diptera	Cecidomyiidae	Cecidomyiinae	Asteromyia	Asteromyia modesta
BYF_XKL0000094_BYF001_2024Apr15_China-Beijing_CHNBJ20240415d_ ;658;30; 3; 3	Arthropoda	Insecta	Diptera	Cecidomyiidae	Cecidomyiinae	Asteromyia	Asteromyia modesta
BYF_XKL0000099_BYF002_2024Apr15_China-Beijing_CHNBJ20240415d_ ;658;100; 6; 3	Arthropoda	Insecta	Diptera	Cecidomyiidae	Cecidomyiinae		Cecidomyiidae sp.83
BYF_XKL0000101_BYF002_2024Apr15_China-Beijing_CHNBJ20240415d_ ;658;100; 5; 3	Arthropoda	Insecta	Diptera	Cecidomyiidae	Cecidomyiinae		Cecidomyiidae sp.83
BYF_XKL0000102_BYF002_2024Apr15_China-Beijing_CHNBJ20240415d_ ;658;100; 4; 3	Arthropoda	Insecta	Diptera	Cecidomyiidae	Cecidomyiinae		Cecidomyiidae sp.83
BYF_XKL0000103_BYF002_2024Apr15_China-Beijing_CHNBJ20240415d_ ;658;100; 6; 3	Arthropoda	Insecta	Diptera	Cecidomyiidae	Cecidomyiinae		Cecidomyiidae sp.83
BYF_XKL0000105_BYF002_2024Apr15_China-Beijing_CHNBJ20240415d_ ;658;100; 3; 3	Arthropoda	Insecta	Diptera	Cecidomyiidae	Cecidomyiinae	Asteromyia	Asteromyia modesta
BYF_XKL0000107_BYF002_2024Apr15_China-Beijing_CHNBJ20240415d_ ;658;48; 6; 3	Arthropoda	Insecta	Diptera	Cecidomyiidae	Cecidomyiinae		Cecidomyiidae sp.83
BYF_XKL0000108_BYF002_2024Apr15_China-Beijing_CHNBJ20240415d_ ;658;100; 6; 3	Arthropoda	Insecta	Diptera	Cecidomyiidae	Cecidomyiinae		Cecidomyiidae sp.83
BYF_XKL0000110_BYF002_2024Apr15_China-Beijing_CHNBJ20240415d_ ;658;100; 4; 3	Arthropoda	Insecta	Diptera	Cecidomyiidae	Cecidomyiinae		Cecidomyiidae sp.83
BYF_XKL0000112_BYF002_2024Apr15_China-Beijing_CHNBJ20240415d_ ;658;100; 0; 0	Arthropoda	Insecta	Diptera	Chironomidae	Chironominae	Tanytarsus	Tanytarsus sp.4
BYF_XKL0000114_BYF002_2024Apr15_China-Beijing_CHNBJ20240415d_ ;658;25; 0; 0	Arthropoda	Insecta	Diptera	Cecidomyiidae	Cecidomyiinae		Cecidomyiidae sp.86
BYF_XKL0000115_BYF002_2024Apr15_China-Beijing_CHNBJ20240415d_ ;658;25; 0; 0	Arthropoda	Insecta	Diptera	Sciaridae			Sciaridae sp.8
BYF_XKL0000116_BYF002_2024Apr15_China-Beijing_CHNBJ20240415d_ ;658;100; 6; 3	Arthropoda	Insecta	Diptera	Cecidomyiidae	Cecidomyiinae		Cecidomyiidae sp.83
BYF_XKL0000118_BYF002_2024Apr15_China-Beijing_CHNBJ20240415d_ ;658;48; 6; 3	Arthropoda	Insecta	Diptera	Cecidomyiidae	Cecidomyiinae		Cecidomyiidae sp.83
BYF_XKL0000120_BYF002_2024Apr15_China-Beijing_CHNBJ20240415d_ ;658;21; 4; 3	Arthropoda	Insecta	Diptera	Cecidomyiidae	Cecidomyiinae		Cecidomyiidae sp.83
BYF_XKL0000122_BYF002_2024Apr15_China-Beijing_CHNBJ20240415d_ ;658;100; 4; 3	Arthropoda	Insecta	Diptera	Cecidomyiidae	Cecidomyiinae	Asteromyia	Asteromyia modesta
BYF_XKL0000124_BYF002_2024Apr15_China-Beijing_CHNBJ20240415d_ ;658;100; 5; 3	Arthropoda	Insecta	Diptera	Cecidomyiidae	Cecidomyiinae		Cecidomyiidae sp.83
BYF_XKL0000127_BYF002_2024Apr15_China-Beijing_CHNBJ20240415d_ ;658;100; 6; 3	Arthropoda	Insecta	Diptera	Cecidomyiidae	Cecidomyiinae		Cecidomyiidae sp.83
BYF_XKL0000128_BYF002_2024Apr15_China-Beijing_CHNBJ20240415d_ ;658;25; 0; 0	Arthropoda	Insecta	Diptera	Cecidomyiidae	Cecidomyiinae		Cecidomyiidae sp.8
BYF_XKL0000129_BYF002_2024Apr15_China-Beijing_CHNBJ20240415d_ ;658;100; 4; 3	Arthropoda	Insecta	Diptera	Cecidomyiidae	Cecidomyiinae	Asteromyia	Asteromyia modesta
BYF_XKL0000218_BYF003_2024Apr15_China-Beijing_CHNBJ20240415d_ ;658;25; 0; 0	Arthropoda	Insecta	Diptera	Cecidomyiidae	Cecidomyiinae	Aphidoletes	Cecidomyiidae sp.81
BYF_XKL0000219_BYF003_2024May6_China-Beijing_CHNBJ20240506d_ ;658;25; 0; 0	Arthropoda	Insecta	Diptera	Cecidomyiidae	Cecidomyiinae		Cecidomyiidae sp.84
BYF_XKL0000220_BYF003_2024May6_China-Beijing_CHNBJ20240506d_ ;658;25; 0; 0	Arthropoda	Insecta	Diptera	Chironomidae	Chironominae	Dicrotendipes	Dicrotendipes sp.2
BYF_XKL0000221_BYF003_2024May6_China-Beijing_CHNBJ20240506d_ ;658;25; 0; 0	Arthropoda	Insecta	Diptera	Drosophilidae	Drosophilinae	Scaptomyza	Scaptomyza pallida
BYF_XKL0000222_BYF003_2024May6_China-Beijing_CHNBJ20240506d_ ;658;200; 0; 0	Arthropoda	Insecta	Diptera	Drosophilidae	Drosophilinae	Scaptomyza	Scaptomyza pallida
BYF_XKL0000223_BYF003_2024May6_China-Beijing_CHNBJ20240506d_ ;658;25; 0; 0	Arthropoda	Insecta	Diptera	Drosophilidae	Drosophilinae	Scaptomyza	Scaptomyza pallida
BYF_XKL0000224_BYF003_2024May6_China-Beijing_CHNBJ20240506d_ ;658;25; 0; 0	Arthropoda	Insecta	Diptera	Keroplatidae	Keroplatinae	Orfelia	Orfelia nemoralis
BYF_XKL0000225_BYF003_2024May6_China-Beijing_CHNBJ20240506d_ ;658;25; 0; 0	Arthropoda	Insecta	Diptera	Keroplatidae	Keroplatinae	Orfelia	Orfelia nemoralis
BYF_XKL0000226_BYF003_2024May6_China-Beijing_CHNBJ20240506d_ ;658;50; 0; 0	Arthropoda	Insecta	Diptera	Cecidomyiidae	Lestremiinae		Cecidomyiidae sp.4
BYF_XKL0000227_BYF003_2024May6_China-Beijing_CHNBJ20240506d_ ;658;25; 0; 0	Arthropoda	Insecta	Diptera	Keroplatidae	Keroplatinae	Orfelia	Orfelia nemoralis
BYF_XKL0000228_BYF003_2024May6_China-Beijing_CHNBJ20240506d_ ;658;25; 0; 0	Arthropoda	Insecta	Diptera	Drosophilidae	Drosophilinae	Scaptomyza	Scaptomyza pallida
BYF_XKL0000229_BYF003_2024May6_China-Beijing_CHNBJ20240506d_ ;658;25; 0; 0	Arthropoda	Insecta	Diptera	Keroplatidae	Keroplatinae	Orfelia	Orfelia nemoralis
BYF_XKL0000230_BYF003_2024May6_China-Beijing_CHNBJ20240506d_ ;658;25; 0; 0	Arthropoda	Insecta	Diptera	Sciaridae			Sciaridae sp.8
BYF_XKL0000231_BYF003_2024May6_China-Beijing_CHNBJ20240506d_ ;658;25; 0; 0	Arthropoda	Insecta	Diptera	Cecidomyiidae	Cecidomyiinae	Aphidoletes	Cecidomyiidae sp.81
BYF_XKL0000233_BYF003_2024May6_China-Beijing_CHNBJ20240506d_ ;658;100; 1; 0	Arthropoda	Insecta	Diptera	Cecidomyiidae	Lestremiinae		Cecidomyiidae sp.4
BYF_XKL0000236_BYF003_2024May6_China-Beijing_CHNBJ20240506d_ ;658;25; 0; 0	Arthropoda	Insecta	Diptera	Chironomidae	Chironominae	Tanytarsus	Tanytarsus sp.5
BYF_XKL0000237_BYF003_2024May6_China-Beijing_CHNBJ20240506d_ ;658;100; 0; 0	Arthropoda	Insecta	Diptera	Sciaridae			Sciaridae sp.18
BYF_XKL0000238_BYF003_2024May6_China-Beijing_CHNBJ20240506d_ ;658;25; 0; 0	Arthropoda	Insecta	Diptera	Drosophilidae	Drosophilinae	Scaptomyza	Scaptomyza pallida
BYF_XKL0000239_BYF003_2024May6_China-Beijing_CHNBJ20240506d_ ;658;50; 0; 0	Arthropoda	Insecta	Diptera	Cecidomyiidae	Cecidomyiinae		Cecidomyiidae sp.84
BYF_XKL0000240_BYF003_2024May6_China-Beijing_CHNBJ20240506d_ ;658;25; 0; 0	Arthropoda	Insecta	Diptera	Keroplatidae	Keroplatinae	Orfelia	Orfelia nemoralis
BYF_XKL0000241_BYF003_2024May6_China-Beijing_CHNBJ20240506d_ ;658;50; 0; 0	Arthropoda	Insecta	Diptera	Chironomidae	Chironominae	Polypedilum	Polypedilum sp.1
BYF_XKL0000242_BYF003_2024May6_China-Beijing_CHNBJ20240506d_ ;658;200; 0; 0	Arthropoda	Insecta	Diptera	Chironomidae	Tanypodinae	Thienemannimyia	Thienemannimyia tripunctata
BYF_XKL0000243_BYF003_2024May6_China-Beijing_CHNBJ20240506d_ ;658;50; 0; 0	Arthropoda	Insecta	Diptera	Keroplatidae	Keroplatinae	Orfelia	Orfelia nemoralis
BYF_XKL0000244_BYF003_2024May6_China-Beijing_CHNBJ20240506d_ ;658;25; 0; 0	Arthropoda	Insecta	Diptera	Cecidomyiidae	Cecidomyiinae		Cecidomyiidae sp.84
BYF_XKL0000245_BYF003_2024May6_China-Beijing_CHNBJ20240506d_ ;658;50; 0; 0	Arthropoda	Insecta	Diptera	Drosophilidae	Drosophilinae	Scaptomyza	Scaptomyza pallida
BYF_XKL0000246_BYF003_2024May6_China-Beijing_CHNBJ20240506d_ ;658;25; 0; 0	Arthropoda	Insecta	Diptera	Cecidomyiidae	Cecidomyiinae		Cecidomyiidae sp.84
BYF_XKL0000247_BYF003_2024May6_China-Beijing_CHNBJ20240506d_ ;658;100; 0; 0	Arthropoda	Insecta	Diptera	Keroplatidae	Keroplatinae	Orfelia	Orfelia nemoralis
BYF_XKL0000263_BYF003_2024May6_China-Beijing_CHNBJ20240506d_ ;658;25; 0; 0	Arthropoda	Insecta	Diptera	Chironomidae	Tanypodinae	Thienemannimyia	Thienemannimyia tripunctata
BYF_XKL0000264_BYF003_2024May6_China-Beijing_CHNBJ20240506d_ ;658;25; 0; 0	Arthropoda	Insecta	Diptera	Drosophilidae	Drosophilinae	Scaptomyza	Scaptomyza pallida
BYF_XKL0000265_BYF003_2024May6_China-Beijing_CHNBJ20240506d_ ;658;25; 0; 0	Arthropoda	Insecta	Diptera	Keroplatidae	Keroplatinae	Orfelia	Orfelia nemoralis
BYF_XKL0000266_BYF003_2024May6_China-Beijing_CHNBJ20240506d_ ;658;25; 0; 0	Arthropoda	Insecta	Diptera	Cecidomyiidae	Lestremiinae		Cecidomyiidae sp.4
BYF_XKL0000267_BYF003_2024May6_China-Beijing_CHNBJ20240506d_ ;658;50; 0; 0	Arthropoda	Insecta	Diptera	Keroplatidae	Keroplatinae	Orfelia	Orfelia nemoralis
BYF_XKL0000268_BYF003_2024May6_China-Beijing_CHNBJ20240506d_ ;658;25; 0; 0	Arthropoda	Insecta	Diptera	Psychodidae	Psychodinae	Psychoda	Psychoda alternata
BYF_XKL0000270_BYF003_2024May6_China-Beijing_CHNBJ20240506d_ ;658;25; 0; 0	Arthropoda	Insecta	Diptera	Cecidomyiidae	Winnertziinae	Winnertzia	Cecidomyiidae sp.87
BYF_XKL0000271_BYF003_2024May6_China-Beijing_CHNBJ20240506d_ ;658;25; 0; 0	Arthropoda	Insecta	Diptera	Psychodidae	Psychodinae	Psychoda	Psychoda alternata
BYF_XKL0000272_BYF003_2024May6_China-Beijing_CHNBJ20240506d_ ;658;25; 0; 0	Arthropoda	Insecta	Diptera	Keroplatidae	Keroplatinae	Orfelia	Orfelia nemoralis
BYF_XKL0000273_BYF003_2024May6_China-Beijing_CHNBJ20240506d_ ;658;25; 0; 0	Arthropoda	Insecta	Diptera	Chironomidae	Chironominae	Dicrotendipes	Dicrotendipes sp.2
BYF_XKL0000274_BYF003_2024May6_China-Beijing_CHNBJ20240506d_ ;658;50; 0; 0	Arthropoda	Insecta	Diptera	Keroplatidae	Keroplatinae	Orfelia	Orfelia nemoralis
BYF_XKL0000275_BYF003_2024May6_China-Beijing_CHNBJ20240506d_ ;658;25; 0; 0	Arthropoda	Insecta	Diptera	Chironomidae	Tanypodinae	Thienemannimyia	Thienemannimyia tripunctata
BYF_XKL0000276_BYF003_2024May6_China-Beijing_CHNBJ20240506d_ ;658;25; 0; 0	Arthropoda	Insecta	Diptera	Chironomidae	Tanypodinae	Thienemannimyia	Thienemannimyia tripunctata
BYF_XKL0000277_BYF003_2024May6_China-Beijing_CHNBJ20240506d_ ;658;25; 0; 0	Arthropoda	Insecta	Diptera	Keroplatidae	Keroplatinae	Orfelia	Orfelia nemoralis
BYF_XKL0000278_BYF003_2024May6_China-Beijing_CHNBJ20240506d_ ;658;25; 0; 0	Arthropoda	Insecta	Diptera	Cecidomyiidae	Lestremiinae		Cecidomyiidae sp.4
BYF_XKL0000279_BYF003_2024May6_China-Beijing_CHNBJ20240506d_ ;658;25; 0; 0	Arthropoda	Insecta	Diptera	Cecidomyiidae	Cecidomyiinae	Aphidoletes	Cecidomyiidae sp.81
BYF_XKL0000280_BYF003_2024May6_China-Beijing_CHNBJ20240506d_ ;658;25; 0; 0	Arthropoda	Insecta	Diptera	Chironomidae	Chironominae	Dicrotendipes	Dicrotendipes sp.2
BYF_XKL0000281_BYF003_2024May6_China-Beijing_CHNBJ20240506d_ ;658;25; 0; 0	Arthropoda	Insecta	Diptera	Drosophilidae	Drosophilinae	Scaptomyza	Scaptomyza pallida
BYF_XKL0000282_BYF003_2024May6_China-Beijing_CHNBJ20240506d_ ;658;50; 0; 0	Arthropoda	Insecta	Diptera	Drosophilidae	Drosophilinae	Scaptomyza	Scaptomyza pallida
BYF_XKL0000283_BYF003_2024May6_China-Beijing_CHNBJ20240506d_ ;658;25; 0; 0	Arthropoda	Insecta	Diptera	Drosophilidae	Drosophilinae	Scaptomyza	Scaptomyza pallida
BYF_XKL0000284_BYF003_2024May6_China-Beijing_CHNBJ20240506d_ ;658;25; 0; 0	Arthropoda	Insecta	Diptera	Drosophilidae	Drosophilinae	Scaptomyza	Scaptomyza pallida
BYF_XKL0000285_BYF003_2024May6_China-Beijing_CHNBJ20240506d_ ;658;25; 0; 0	Arthropoda	Insecta	Diptera	Cecidomyiidae	Cecidomyiinae	Aphidoletes	Cecidomyiidae sp.81
BYF_XKL0000286_BYF004_2024May6_China-Beijing_CHNBJ20240506d_ ;658;25; 0; 0	Arthropoda	Insecta	Diptera	Keroplatidae	Keroplatinae	Orfelia	Orfelia nemoralis
BYF_XKL0000287_BYF004_2024May6_China-Beijing_CHNBJ20240506d_ ;658;50; 0; 0	Arthropoda	Insecta	Diptera	Keroplatidae	Keroplatinae	Orfelia	Orfelia nemoralis
BYF_XKL0000288_BYF004_2024May6_China-Beijing_CHNBJ20240506d_ ;658;25; 0; 0	Arthropoda	Insecta	Diptera	Drosophilidae	Drosophilinae	Scaptomyza	Scaptomyza pallida
BYF_XKL0000289_BYF004_2024May6_China-Beijing_CHNBJ20240506d_ ;658;25; 0; 0	Arthropoda	Insecta	Diptera	Cecidomyiidae	Cecidomyiinae	Aphidoletes	Cecidomyiidae sp.81
BYF_XKL0000290_BYF004_2024May6_China-Beijing_CHNBJ20240506d_ ;658;100; 1; 0	Arthropoda	Insecta	Diptera	Cecidomyiidae	Lestremiinae		Cecidomyiidae sp.4
BYF_XKL0000291_BYF004_2024May6_China-Beijing_CHNBJ20240506d_ ;658;25; 0; 0	Arthropoda	Insecta	Diptera	Drosophilidae	Drosophilinae	Scaptomyza	Scaptomyza pallida
BYF_XKL0000292_BYF004_2024May6_China-Beijing_CHNBJ20240506d_ ;658;25; 0; 0	Arthropoda	Insecta	Diptera	Keroplatidae	Keroplatinae	Orfelia	Orfelia nemoralis
BYF_XKL0000293_BYF004_2024May6_China-Beijing_CHNBJ20240506d_ ;658;25; 0; 0	Arthropoda	Insecta	Diptera	Drosophilidae	Drosophilinae	Scaptomyza	Scaptomyza pallida
BYF_XKL0000294_BYF004_2024May6_China-Beijing_CHNBJ20240506d_ ;658;25; 0; 0	Arthropoda	Insecta	Diptera	Keroplatidae	Keroplatinae	Orfelia	Orfelia nemoralis
BYF_XKL0000295_BYF004_2024May6_China-Beijing_CHNBJ20240506d_ ;658;200; 0; 0	Arthropoda	Insecta	Diptera	Cecidomyiidae	Lestremiinae		Cecidomyiidae sp.4
BYF_XKL0000296_BYF004_2024May6_China-Beijing_CHNBJ20240506d_ ;658;25; 0; 0	Arthropoda	Insecta	Diptera	Drosophilidae	Drosophilinae	Scaptomyza	Scaptomyza pallida
BYF_XKL0000297_BYF004_2024May6_China-Beijing_CHNBJ20240506d_ ;658;25; 0; 0	Arthropoda	Insecta	Diptera	Drosophilidae	Drosophilinae	Scaptomyza	Scaptomyza pallida
BYF_XKL0000298_BYF004_2024May6_China-Beijing_CHNBJ20240506d_ ;658;25; 0; 0	Arthropoda	Insecta	Diptera	Cecidomyiidae	Lestremiinae		Cecidomyiidae sp.4
BYF_XKL0000299_BYF004_2024May6_China-Beijing_CHNBJ20240506d_ ;658;50; 0; 0	Arthropoda	Insecta	Diptera	Cecidomyiidae	Cecidomyiinae	Aphidoletes	Cecidomyiidae sp.81
BYF_XKL0000300_BYF004_2024May6_China-Beijing_CHNBJ20240506d_ ;658;25; 0; 0	Arthropoda	Insecta	Diptera	Keroplatidae	Keroplatinae	Orfelia	Orfelia nemoralis
BYF_XKL0000301_BYF004_2024May6_China-Beijing_CHNBJ20240506d_ ;658;25; 0; 0	Arthropoda	Insecta	Diptera	Keroplatidae	Keroplatinae	Orfelia	Orfelia nemoralis
BYF_XKL0000302_BYF004_2024May6_China-Beijing_CHNBJ20240506d_ ;658;25; 0; 0	Arthropoda	Insecta	Diptera	Chironomidae	Chironominae	Polypedilum	Polypedilum sp.1
BYF_XKL0000303_BYF004_2024May6_China-Beijing_CHNBJ20240506d_ ;658;25; 0; 0	Arthropoda	Insecta	Diptera	Keroplatidae	Keroplatinae	Orfelia	Orfelia nemoralis
BYF_XKL0000304_BYF004_2024May6_China-Beijing_CHNBJ20240506d_ ;658;50; 0; 0	Arthropoda	Insecta	Diptera	Drosophilidae	Drosophilinae	Scaptomyza	Scaptomyza pallida
BYF_XKL0000305_BYF004_2024May6_China-Beijing_CHNBJ20240506d_ ;658;100; 0; 0	Arthropoda	Insecta	Diptera	Cecidomyiidae	Lestremiinae		Cecidomyiidae sp.4
BYF_XKL0000306_BYF004_2024May6_China-Beijing_CHNBJ20240506d_ ;658;50; 0; 0	Arthropoda	Insecta	Diptera	Cecidomyiidae	Lestremiinae		Cecidomyiidae sp.4
BYF_XKL0000307_BYF004_2024May6_China-Beijing_CHNBJ20240506d_ ;658;25; 0; 0	Arthropoda	Insecta	Diptera	Drosophilidae	Drosophilinae	Scaptomyza	Scaptomyza pallida
BYF_XKL0000308_BYF004_2024May6_China-Beijing_CHNBJ20240506d_ ;658;68; 4; 1	Arthropoda	Insecta	Diptera	Sciaridae		Scatopsciara	Scatopsciara atomaria
BYF_XKL0000309_BYF004_2024May6_China-Beijing_CHNBJ20240506d_ ;658;100; 0; 0	Arthropoda	Insecta	Diptera	Sciaridae			Sciaridae sp.18
BYF_XKL0000310_BYF004_2024May6_China-Beijing_CHNBJ20240506d_ ;658;500; 0; 0	Arthropoda	Insecta	Diptera	Cecidomyiidae	Lestremiinae		Cecidomyiidae sp.4
BYF_XKL0000311_BYF004_2024May6_China-Beijing_CHNBJ20240506d_ ;658;50; 0; 0	Arthropoda	Insecta	Diptera	Cecidomyiidae	Lestremiinae		Cecidomyiidae sp.4
BYF_XKL0000312_BYF004_2024May6_China-Beijing_CHNBJ20240506d_ ;658;100; 1; 1	Arthropoda	Insecta	Diptera	Cecidomyiidae	Lestremiinae		Cecidomyiidae sp.4
BYF_XKL0000313_BYF004_2024May6_China-Beijing_CHNBJ20240506d_ ;658;25; 0; 0	Arthropoda	Insecta	Diptera	Cecidomyiidae	Lestremiinae		Cecidomyiidae sp.4
BYF_XKL0000314_BYF004_2024May6_China-Beijing_CHNBJ20240506d_ ;658;25; 0; 0	Arthropoda	Insecta	Diptera	Drosophilidae	Drosophilinae	Scaptomyza	Scaptomyza pallida
BYF_XKL0000315_BYF004_2024May6_China-Beijing_CHNBJ20240506d_ ;658;25; 0; 0	Arthropoda	Insecta	Diptera	Cecidomyiidae	Lestremiinae		Cecidomyiidae sp.4
BYF_XKL0000316_BYF004_2024May6_China-Beijing_CHNBJ20240506d_ ;658;25; 0; 0	Arthropoda	Insecta	Diptera	Sciaridae		Bradysia	Bradysia trivittata
BYF_XKL0000317_BYF004_2024May6_China-Beijing_CHNBJ20240506d_ ;658;25; 0; 0	Arthropoda	Insecta	Diptera	Chironomidae	Chironominae	Paratanytarsus	Paratanytarsus sp.1
BYF_XKL0000319_BYF004_2024May6_China-Beijing_CHNBJ20240506d_ ;658;25; 0; 0	Arthropoda	Insecta	Diptera	Cecidomyiidae	Cecidomyiinae	Aphidoletes	Cecidomyiidae sp.81
BYF_XKL0000320_BYF004_2024May6_China-Beijing_CHNBJ20240506d_ ;658;25; 0; 0	Arthropoda	Insecta	Diptera	Chironomidae	Chironominae	Tanytarsus	Tanytarsus desertor
BYF_XKL0000321_BYF004_2024May6_China-Beijing_CHNBJ20240506d_ ;658;50; 0; 0	Arthropoda	Insecta	Diptera	Cecidomyiidae	Lestremiinae		Cecidomyiidae sp.4
BYF_XKL0000322_BYF004_2024May6_China-Beijing_CHNBJ20240506d_ ;658;50; 0; 0	Arthropoda	Insecta	Diptera	Cecidomyiidae	Lestremiinae		Cecidomyiidae sp.4
BYF_XKL0000323_BYF004_2024May6_China-Beijing_CHNBJ20240506d_ ;658;25; 0; 0	Arthropoda	Insecta	Diptera	Drosophilidae	Drosophilinae	Scaptomyza	Scaptomyza pallida
BYF_XKL0000324_BYF004_2024May6_China-Beijing_CHNBJ20240506d_ ;658;34; 0; 0	Arthropoda	Insecta	Diptera	Cecidomyiidae	Lestremiinae		Cecidomyiidae sp.4
BYF_XKL0000325_BYF004_2024May6_China-Beijing_CHNBJ20240506d_ ;658;100; 2; 0	Arthropoda	Insecta	Diptera	Cecidomyiidae	Lestremiinae		Cecidomyiidae sp.4
BYF_XKL0000326_BYF004_2024May6_China-Beijing_CHNBJ20240506d_ ;658;100; 0; 0	Arthropoda	Insecta	Diptera	Cecidomyiidae	Lestremiinae		Cecidomyiidae sp.4
BYF_XKL0000327_BYF004_2024May6_China-Beijing_CHNBJ20240506d_ ;658;50; 0; 0	Arthropoda	Insecta	Diptera	Cecidomyiidae	Lestremiinae		Cecidomyiidae sp.4
BYF_XKL0000328_BYF004_2024May6_China-Beijing_CHNBJ20240506d_ ;658;25; 0; 0	Arthropoda	Insecta	Diptera	Cecidomyiidae	Cecidomyiinae		Cecidomyiidae sp.84
BYF_XKL0000329_BYF004_2024May6_China-Beijing_CHNBJ20240506d_ ;658;25; 0; 0	Arthropoda	Insecta	Diptera	Psychodidae	Psychodinae		Psychodinae sp.1
BYF_XKL0000330_BYF004_2024May6_China-Beijing_CHNBJ20240506d_ ;658;500; 0; 0	Arthropoda	Insecta	Diptera	Cecidomyiidae	Lestremiinae		Cecidomyiidae sp.4
BYF_XKL0000331_BYF004_2024May6_China-Beijing_CHNBJ20240506d_ ;658;100; 0; 0	Arthropoda	Insecta	Diptera	Cecidomyiidae	Lestremiinae		Cecidomyiidae sp.4
BYF_XKL0000332_BYF004_2024May6_China-Beijing_CHNBJ20240506d_ ;658;25; 0; 0	Arthropoda	Insecta	Diptera	Cecidomyiidae	Cecidomyiinae	Aphidoletes	Cecidomyiidae sp.81
BYF_XKL0000333_BYF004_2024May6_China-Beijing_CHNBJ20240506d_ ;658;25; 0; 0	Arthropoda	Insecta	Diptera	Cecidomyiidae	Lestremiinae		Cecidomyiidae sp.4
BYF_XKL0000334_BYF004_2024May6_China-Beijing_CHNBJ20240506d_ ;658;100; 0; 0	Arthropoda	Insecta	Diptera	Cecidomyiidae	Lestremiinae		Cecidomyiidae sp.4
BYF_XKL0000335_BYF004_2024May6_China-Beijing_CHNBJ20240506d_ ;658;100; 0; 0	Arthropoda	Insecta	Diptera	Sciaridae		Scatopsciara	Scatopsciara atomaria
BYF_XKL0000336_BYF004_2024May6_China-Beijing_CHNBJ20240506d_ ;658;200; 0; 0	Arthropoda	Insecta	Diptera	Cecidomyiidae	Lestremiinae		Cecidomyiidae sp.4
BYF_XKL0000337_BYF004_2024May6_China-Beijing_CHNBJ20240506d_ ;658;72; 1; 1	Arthropoda	Insecta	Diptera	Cecidomyiidae	Lestremiinae	Anaretella	Cecidomyiidae sp.12
BYF_XKL0000338_BYF004_2024May6_China-Beijing_CHNBJ20240506d_ ;658;200; 0; 0	Arthropoda	Insecta	Diptera	Cecidomyiidae	Lestremiinae		Cecidomyiidae sp.4
BYF_XKL0000339_BYF004_2024May6_China-Beijing_CHNBJ20240506d_ ;658;25; 0; 0	Arthropoda	Insecta	Diptera	Cecidomyiidae	Lestremiinae		Cecidomyiidae sp.4
BYF_XKL0000340_BYF004_2024May6_China-Beijing_CHNBJ20240506d_ ;658;25; 0; 0	Arthropoda	Insecta	Diptera	Cecidomyiidae	Cecidomyiinae	Aphidoletes	Cecidomyiidae sp.81
BYF_XKL0000341_BYF004_2024May6_China-Beijing_CHNBJ20240506d_ ;658;50; 0; 0	Arthropoda	Insecta	Diptera	Cecidomyiidae	Cecidomyiinae	Aphidoletes	Cecidomyiidae sp.81
BYF_XKL0000342_BYF004_2024May6_China-Beijing_CHNBJ20240506d_ ;658;60; 0; 0	Arthropoda	Insecta	Diptera	Cecidomyiidae	Cecidomyiinae	Aphidoletes	Cecidomyiidae sp.81
BYF_XKL0000358_BYF004_2024May6_China-Beijing_CHNBJ20240506d_ ;658;50; 0; 0	Arthropoda	Insecta	Diptera	Sciaridae			Sciaridae sp.19
BYF_XKL0000359_BYF004_2024May6_China-Beijing_CHNBJ20240506d_ ;658;25; 0; 0	Arthropoda	Insecta	Diptera	Sciaridae			Sciaridae sp.8
BYF_XKL0000360_BYF004_2024May6_China-Beijing_CHNBJ20240506d_ ;658;25; 0; 0	Arthropoda	Insecta	Diptera	Cecidomyiidae	Lestremiinae		Cecidomyiidae sp.4
BYF_XKL0000361_BYF004_2024May6_China-Beijing_CHNBJ20240506d_ ;658;25; 0; 0	Arthropoda	Insecta	Diptera	Cecidomyiidae	Lestremiinae		Cecidomyiidae sp.4
BYF_XKL0000362_BYF004_2024May6_China-Beijing_CHNBJ20240506d_ ;658;200; 0; 0	Arthropoda	Insecta	Diptera	Cecidomyiidae	Lestremiinae		Cecidomyiidae sp.4
BYF_XKL0000363_BYF004_2024May6_China-Beijing_CHNBJ20240506d_ ;658;100; 1; 0	Arthropoda	Insecta	Diptera	Cecidomyiidae	Lestremiinae		Cecidomyiidae sp.4
BYF_XKL0000364_BYF004_2024May6_China-Beijing_CHNBJ20240506d_ ;658;100; 0; 0	Arthropoda	Insecta	Diptera	Sciaridae		Scatopsciara	Scatopsciara atomaria
BYF_XKL0000365_BYF004_2024May6_China-Beijing_CHNBJ20240506d_ ;658;25; 0; 0	Arthropoda	Insecta	Diptera	Cecidomyiidae	Lestremiinae		Cecidomyiidae sp.4
BYF_XKL0000366_BYF004_2024May6_China-Beijing_CHNBJ20240506d_ ;658;25; 0; 0	Arthropoda	Insecta	Diptera	Sciaridae		Scatopsciara	Scatopsciara atomaria
BYF_XKL0000367_BYF004_2024May6_China-Beijing_CHNBJ20240506d_ ;658;50; 0; 0	Arthropoda	Insecta	Diptera	Cecidomyiidae	Lestremiinae		Cecidomyiidae sp.4
BYF_XKL0000368_BYF004_2024May6_China-Beijing_CHNBJ20240506d_ ;658;25; 0; 0	Arthropoda	Insecta	Diptera	Cecidomyiidae	Lestremiinae		Cecidomyiidae sp.4
BYF_XKL0000369_BYF004_2024May6_China-Beijing_CHNBJ20240506d_ ;658;100; 0; 0	Arthropoda	Insecta	Diptera	Cecidomyiidae	Lestremiinae		Cecidomyiidae sp.4
BYF_XKL0000370_BYF004_2024May6_China-Beijing_CHNBJ20240506d_ ;658;25; 0; 0	Arthropoda	Insecta	Diptera	Cecidomyiidae	Lestremiinae		Cecidomyiidae sp.4
BYF_XKL0000371_BYF004_2024May6_China-Beijing_CHNBJ20240506d_ ;658;50; 0; 0	Arthropoda	Insecta	Diptera	Cecidomyiidae	Lestremiinae		Cecidomyiidae sp.4
BYF_XKL0000381_BYF005_2024May6_China-Beijing_CHNBJ20240506d	Arthropoda	Insecta	Diptera	Keroplatidae	Keroplatinae	Orfelia	Orfelia nemoralis
BYF_XKL0000382_BYF005_2024May6_China-Beijing_CHNBJ20240506d	Arthropoda	Insecta	Diptera	Cecidomyiidae	Lestremiinae		Cecidomyiidae sp.4
BYF_XKL0000392_BYF005_2024May6_China-Beijing_CHNBJ20240506d	Arthropoda	Insecta	Diptera	Keroplatidae	Keroplatinae	Orfelia	Orfelia nemoralis
BYF_XKL0000396_BYF005_2024May6_China-Beijing_CHNBJ20240506d	Arthropoda	Insecta	Diptera	Cecidomyiidae	Lestremiinae		Cecidomyiidae sp.4
BYF_XKL0000400_BYF005_2024May6_China-Beijing_CHNBJ20240506d	Arthropoda	Insecta	Diptera	Drosophilidae	Drosophilinae	Scaptomyza	Scaptomyza pallida
BYF_XKL0000405_BYF005_2024May6_China-Beijing_CHNBJ20240506d	Arthropoda	Insecta	Diptera	Drosophilidae	Drosophilinae	Scaptomyza	Scaptomyza pallida
BYF_XKL0000406_BYF005_2024May6_China-Beijing_CHNBJ20240506d	Arthropoda	Insecta	Diptera	Drosophilidae	Drosophilinae	Scaptomyza	Scaptomyza pallida
BYF_XKL0000407_BYF005_2024May6_China-Beijing_CHNBJ20240506d	Arthropoda	Insecta	Diptera	Sciaridae			Sciaridae sp.19
BYF_XKL0000409_BYF005_2024May6_China-Beijing_CHNBJ20240506d	Arthropoda	Insecta	Diptera	Drosophilidae	Drosophilinae	Scaptomyza	Scaptomyza pallida
BYF_XKL0000411_BYF005_2024May6_China-Beijing_CHNBJ20240506d	Arthropoda	Insecta	Diptera	Cecidomyiidae	Cecidomyiinae	Aphidoletes	Cecidomyiidae sp.81
BYF_XKL0000412_BYF005_2024May6_China-Beijing_CHNBJ20240506d	Arthropoda	Insecta	Diptera	Cecidomyiidae	Cecidomyiinae	Aphidoletes	Cecidomyiidae sp.81
BYF_XKL0000416_BYF005_2024May6_China-Beijing_CHNBJ20240506d	Arthropoda	Insecta	Diptera	Cecidomyiidae	Cecidomyiinae	Aphidoletes	Cecidomyiidae sp.81
BYF_XKL0000421_BYF005_2024May6_China-Beijing_CHNBJ20240506d	Arthropoda	Insecta	Diptera	Cecidomyiidae	Lestremiinae		Cecidomyiidae sp.4
BYF_XKL0000422_BYF005_2024May6_China-Beijing_CHNBJ20240506d	Arthropoda	Insecta	Diptera	Cecidomyiidae	Lestremiinae		Cecidomyiidae sp.4
BYF_XKL0000424_BYF005_2024May6_China-Beijing_CHNBJ20240506d	Arthropoda	Insecta	Diptera	Psychodidae	Psychodinae	Psychoda	Psychoda alternata
BYF_XKL0000425_BYF005_2024May6_China-Beijing_CHNBJ20240506d	Arthropoda	Insecta	Diptera	Sciaridae			Sciaridae sp.8
BYF_XKL0000426_BYF005_2024May6_China-Beijing_CHNBJ20240506d	Arthropoda	Insecta	Diptera	Drosophilidae	Drosophilinae	Scaptomyza	Scaptomyza pallida
BYF_XKL0000427_BYF005_2024May6_China-Beijing_CHNBJ20240506d	Arthropoda	Insecta	Diptera	Sciaridae			Sciaridae sp.11
BYF_XKL0000428_BYF005_2024May6_China-Beijing_CHNBJ20240506d	Arthropoda	Insecta	Diptera	Cecidomyiidae	Lestremiinae		Cecidomyiidae sp.4
BYF_XKL0000429_BYF005_2024May6_China-Beijing_CHNBJ20240506d	Arthropoda	Insecta	Diptera	Drosophilidae	Drosophilinae	Scaptomyza	Scaptomyza pallida
BYF_XKL0000431_BYF005_2024May6_China-Beijing_CHNBJ20240506d	Arthropoda	Insecta	Diptera	Drosophilidae	Drosophilinae	Scaptomyza	Scaptomyza pallida
BYF_XKL0000441_BYF005_2024May6_China-Beijing_CHNBJ20240506d	Arthropoda	Insecta	Diptera	Keroplatidae	Keroplatinae	Orfelia	Orfelia nemoralis
BYF_XKL0000446_BYF005_2024May6_China-Beijing_CHNBJ20240506d	Arthropoda	Insecta	Diptera	Cecidomyiidae	Lestremiinae		Cecidomyiidae sp.4
BYF_XKL0000447_BYF005_2024May6_China-Beijing_CHNBJ20240506d	Arthropoda	Insecta	Diptera	Sciaridae		Scatopsciara	Scatopsciara atomaria
BYF_XKL0000451_BYF005_2024May6_China-Beijing_CHNBJ20240506d	Arthropoda	Insecta	Diptera	Sciaridae			Sciaridae sp.6
BYF_XKL0000452_BYF005_2024May6_China-Beijing_CHNBJ20240506d	Arthropoda	Insecta	Diptera	Chironomidae	Chironominae	Polypedilum	Polypedilum sp.1
BYF_XKL0000453_BYF005_2024May6_China-Beijing_CHNBJ20240506d	Arthropoda	Insecta	Diptera	Cecidomyiidae	Lestremiinae		Cecidomyiidae sp.4
BYF_XKL0000454_BYF005_2024May6_China-Beijing_CHNBJ20240506d	Arthropoda	Insecta	Diptera	Drosophilidae	Drosophilinae	Scaptomyza	Scaptomyza pallida
BYF_XKL0000458_BYF005_2024May6_China-Beijing_CHNBJ20240506d	Arthropoda	Insecta	Diptera	Cecidomyiidae	Lestremiinae		Cecidomyiidae sp.4
BYF_XKL0000461_BYF005_2024May6_China-Beijing_CHNBJ20240506d	Arthropoda	Insecta	Diptera	Cecidomyiidae	Lestremiinae		Cecidomyiidae sp.4
BYF_XKL0000462_BYF005_2024May6_China-Beijing_CHNBJ20240506d	Arthropoda	Insecta	Diptera	Sciaridae			Sciaridae sp.19
BYF_XKL0000465_BYF005_2024May6_China-Beijing_CHNBJ20240506d	Arthropoda	Insecta	Diptera	Cecidomyiidae	Lestremiinae		Cecidomyiidae sp.4
BYF_XKL0000471_BYF005_2024May6_China-Beijing_CHNBJ20240506d	Arthropoda	Insecta	Diptera	Psychodidae	Psychodinae	Psychoda	Psychoda alternata
BYF_XKL0000473_BYF005_2024May6_China-Beijing_CHNBJ20240506d	Arthropoda	Insecta	Diptera	Cecidomyiidae	Lestremiinae		Cecidomyiidae sp.4
BYF_XKL0000474_BYF005_2024May6_China-Beijing_CHNBJ20240506d	Arthropoda	Insecta	Diptera	Cecidomyiidae	Lestremiinae		Cecidomyiidae sp.4
BYF_XKL0000479_BYF006_2024May6_China-Beijing_CHNBJ20240506d	Arthropoda	Insecta	Diptera	Cecidomyiidae	Cecidomyiinae	Aphidoletes	Cecidomyiidae sp.81
BYF_XKL0000480_BYF006_2024May6_China-Beijing_CHNBJ20240506d	Arthropoda	Insecta	Diptera	Cecidomyiidae	Cecidomyiinae	Aphidoletes	Cecidomyiidae sp.81
BYF_XKL0000481_BYF006_2024May6_China-Beijing_CHNBJ20240506d	Arthropoda	Insecta	Diptera	Cecidomyiidae	Cecidomyiinae	Asteromyia	Asteromyia modesta
BYF_XKL0000484_BYF006_2024May6_China-Beijing_CHNBJ20240506d	Arthropoda	Insecta	Diptera	Sciaridae			Sciaridae sp.11
BYF_XKL0000488_BYF006_2024May6_China-Beijing_CHNBJ20240506d	Arthropoda	Insecta	Diptera	Phoridae	Metopininae	Megaselia	Megaselia sp.9
BYF_XKL0000490_BYF006_2024May6_China-Beijing_CHNBJ20240506d	Arthropoda	Insecta	Diptera	Keroplatidae	Keroplatinae	Orfelia	Orfelia nemoralis
BYF_XKL0000491_BYF006_2024May6_China-Beijing_CHNBJ20240506d	Arthropoda	Insecta	Diptera	Drosophilidae	Drosophilinae	Scaptomyza	Scaptomyza pallida
BYF_XKL0000492_BYF006_2024May6_China-Beijing_CHNBJ20240506d	Arthropoda	Insecta	Diptera	Drosophilidae	Drosophilinae	Scaptomyza	Scaptomyza pallida
BYF_XKL0000493_BYF006_2024May6_China-Beijing_CHNBJ20240506d	Arthropoda	Insecta	Diptera	Keroplatidae	Keroplatinae	Orfelia	Orfelia nemoralis
BYF_XKL0000504_BYF006_2024May6_China-Beijing_CHNBJ20240506d	Arthropoda	Insecta	Diptera	Drosophilidae	Drosophilinae	Scaptomyza	Scaptomyza pallida
BYF_XKL0000507_BYF006_2024May6_China-Beijing_CHNBJ20240506d	Arthropoda	Insecta	Diptera	Keroplatidae	Keroplatinae	Orfelia	Orfelia nemoralis
BYF_XKL0000508_BYF006_2024May6_China-Beijing_CHNBJ20240506d	Arthropoda	Insecta	Diptera	Chironomidae	Orthocladiinae	Cricotopus	Cricotopus sp.4
BYF_XKL0000509_BYF006_2024May6_China-Beijing_CHNBJ20240506d	Arthropoda	Insecta	Diptera	Cecidomyiidae	Cecidomyiinae	Aphidoletes	Cecidomyiidae sp.81
BYF_XKL0000510_BYF006_2024May6_China-Beijing_CHNBJ20240506d	Arthropoda	Insecta	Diptera	Keroplatidae	Keroplatinae	Orfelia	Orfelia nemoralis
BYF_XKL0000511_BYF006_2024May6_China-Beijing_CHNBJ20240506d	Arthropoda	Insecta	Diptera	Sciaridae			Sciaridae sp.17
BYF_XKL0000514_BYF006_2024May6_China-Beijing_CHNBJ20240506d	Arthropoda	Insecta	Diptera	Drosophilidae	Drosophilinae	Scaptomyza	Scaptomyza pallida
BYF_XKL0000516_BYF006_2024May6_China-Beijing_CHNBJ20240506d	Arthropoda	Insecta	Diptera	Keroplatidae	Keroplatinae	Orfelia	Orfelia nemoralis
BYF_XKL0000520_BYF006_2024May6_China-Beijing_CHNBJ20240506d	Arthropoda	Insecta	Diptera	Keroplatidae	Keroplatinae	Orfelia	Orfelia nemoralis
BYF_XKL0000521_BYF006_2024May6_China-Beijing_CHNBJ20240506d	Arthropoda	Insecta	Diptera	Drosophilidae	Drosophilinae	Scaptomyza	Scaptomyza pallida
BYF_XKL0000524_BYF006_2024May6_China-Beijing_CHNBJ20240506d	Arthropoda	Insecta	Diptera	Drosophilidae	Drosophilinae	Scaptomyza	Scaptomyza pallida
BYF_XKL0000526_BYF006_2024May6_China-Beijing_CHNBJ20240506d	Arthropoda	Insecta	Diptera	Drosophilidae	Drosophilinae	Scaptomyza	Scaptomyza pallida
BYF_XKL0000530_BYF006_2024May6_China-Beijing_CHNBJ20240506d	Arthropoda	Insecta	Diptera	Drosophilidae	Drosophilinae	Scaptomyza	Scaptomyza pallida
BYF_XKL0000536_BYF006_2024May6_China-Beijing_CHNBJ20240506d	Arthropoda	Insecta	Diptera	Sciaridae			Sciaridae sp.20
BYF_XKL0000537_BYF006_2024May6_China-Beijing_CHNBJ20240506d	Arthropoda	Insecta	Diptera	Sciaridae			Sciaridae sp.29
BYF_XKL0000539_BYF006_2024May6_China-Beijing_CHNBJ20240506d	Arthropoda	Insecta	Diptera	Psychodidae	Psychodinae		Psychodinae sp.1
BYF_XKL0000547_BYF006_2024May6_China-Beijing_CHNBJ20240506d	Arthropoda	Insecta	Diptera	Drosophilidae	Drosophilinae	Scaptomyza	Scaptomyza pallida
BYF_XKL0000548_BYF006_2024Jun3_China-Beijing_CHNBJ20240603d	Arthropoda	Insecta	Diptera	Cecidomyiidae	Lestremiinae		Cecidomyiidae sp.4
BYF_XKL0000549_BYF006_2024Jun3_China-Beijing_CHNBJ20240603d	Arthropoda	Insecta	Diptera	Sciaridae			Sciaridae sp.29
BYF_XKL0000550_BYF006_2024Jun3_China-Beijing_CHNBJ20240603d	Arthropoda	Insecta	Diptera	Mycetophilidae	Leiinae	Clastobasis	Clastobasis sp.1
BYF_XKL0000552_BYF006_2024Jun3_China-Beijing_CHNBJ20240603d	Arthropoda	Insecta	Diptera	Phoridae	Metopininae	Megaselia	Megaselia sp.5
BYF_XKL0000553_BYF006_2024Jun3_China-Beijing_CHNBJ20240603d	Arthropoda	Insecta	Diptera	Sciaridae			Sciaridae sp.20
BYF_XKL0000556_BYF006_2024Jun3_China-Beijing_CHNBJ20240603d	Arthropoda	Insecta	Diptera	Cecidomyiidae	Lestremiinae		Cecidomyiidae sp.4
BYF_XKL0000560_BYF006_2024Jun3_China-Beijing_CHNBJ20240603d	Arthropoda	Insecta	Diptera	Cecidomyiidae	Lestremiinae		Cecidomyiidae sp.4
BYF_XKL0000561_BYF006_2024Jun3_China-Beijing_CHNBJ20240603d	Arthropoda	Insecta	Diptera	Psychodidae	Psychodinae		Psychodinae sp.1
BYF_XKL0000565_BYF006_2024Jun3_China-Beijing_CHNBJ20240603d	Arthropoda	Insecta	Diptera	Sciaridae			Sciaridae sp.29
BYF_XKL0000566_BYF006_2024Jun3_China-Beijing_CHNBJ20240603d	Arthropoda	Insecta	Diptera	Cecidomyiidae	Cecidomyiinae		Cecidomyiidae sp.45
BYF_XKL0000567_BYF006_2024Jun3_China-Beijing_CHNBJ20240603d	Arthropoda	Insecta	Diptera	Cecidomyiidae	Cecidomyiinae		Cecidomyiidae sp.88
BYF_XKL0000568_BYF006_2024Jun3_China-Beijing_CHNBJ20240603d	Arthropoda	Insecta	Diptera	Cecidomyiidae	Lestremiinae		Cecidomyiidae sp.4
BYF_XKL0000569_BYF006_2024Jun3_China-Beijing_CHNBJ20240603d	Arthropoda	Insecta	Diptera	Cecidomyiidae	Lestremiinae		Cecidomyiidae sp.4
BYF_XKL0000571_BYF007_2024Jun3_China-Beijing_CHNBJ20240603d_ ;658;25; 0; 0	Arthropoda	Insecta	Diptera	Drosophilidae	Drosophilinae	Scaptomyza	Scaptomyza pallida
BYF_XKL0000572_BYF007_2024Jun3_China-Beijing_CHNBJ20240603d_ ;658;25; 0; 0	Arthropoda	Insecta	Diptera	Drosophilidae	Drosophilinae	Scaptomyza	Scaptomyza pallida
BYF_XKL0000573_BYF007_2024Jun3_China-Beijing_CHNBJ20240603d_ ;658;25; 0; 0	Arthropoda	Insecta	Diptera	Cecidomyiidae	Lestremiinae		Cecidomyiidae sp.4
BYF_XKL0000574_BYF007_2024Jun3_China-Beijing_CHNBJ20240603d_ ;658;50; 0; 0	Arthropoda	Insecta	Diptera	Drosophilidae	Drosophilinae	Scaptomyza	Scaptomyza pallida
BYF_XKL0000575_BYF007_2024Jun3_China-Beijing_CHNBJ20240603d_ ;658;25; 0; 0	Arthropoda	Insecta	Diptera	Mycetophilidae	Leiinae	Clastobasis	Clastobasis sp.1
BYF_XKL0000576_BYF007_2024Jun3_China-Beijing_CHNBJ20240603d_ ;658;25; 0; 0	Arthropoda	Insecta	Diptera	Ceratopogonidae	Forcipomyiinae	Forcipomyia	Forcipomyia bikanni
BYF_XKL0000577_BYF007_2024Jun3_China-Beijing_CHNBJ20240603d_ ;658;25; 0; 0	Arthropoda	Insecta	Diptera	Drosophilidae	Drosophilinae	Scaptomyza	Scaptomyza pallida
BYF_XKL0000578_BYF007_2024Jun3_China-Beijing_CHNBJ20240603d_ ;658;25; 0; 0	Arthropoda	Insecta	Diptera	Drosophilidae	Drosophilinae	Scaptomyza	Scaptomyza pallida
BYF_XKL0000579_BYF007_2024Jun3_China-Beijing_CHNBJ20240603d_ ;658;25; 0; 0	Arthropoda	Insecta	Diptera	Keroplatidae	Keroplatinae	Orfelia	Orfelia nemoralis
BYF_XKL0000580_BYF007_2024Jun3_China-Beijing_CHNBJ20240603d_ ;658;50; 0; 0	Arthropoda	Insecta	Diptera	Cecidomyiidae	Lestremiinae		Cecidomyiidae sp.4
BYF_XKL0000581_BYF007_2024Jun3_China-Beijing_CHNBJ20240603d_ ;658;25; 0; 0	Arthropoda	Insecta	Diptera	Sciaridae		Scatopsciara	Scatopsciara atomaria
BYF_XKL0000582_BYF007_2024Jun3_China-Beijing_CHNBJ20240603d_ ;658;25; 0; 0	Arthropoda	Insecta	Diptera	Cecidomyiidae	Lestremiinae		Cecidomyiidae sp.4
BYF_XKL0000583_BYF007_2024Jun3_China-Beijing_CHNBJ20240603d_ ;658;25; 0; 0	Arthropoda	Insecta	Diptera	Cecidomyiidae	Lestremiinae		Cecidomyiidae sp.4
BYF_XKL0000584_BYF007_2024Jun3_China-Beijing_CHNBJ20240603d_ ;658;100; 0; 0	Arthropoda	Insecta	Diptera	Sciaridae			Sciaridae sp.11
BYF_XKL0000585_BYF007_2024Jun3_China-Beijing_CHNBJ20240603d_ ;658;25; 0; 0	Arthropoda	Insecta	Diptera	Sciaridae			Sciaridae sp.8
BYF_XKL0000586_BYF007_2024Jun3_China-Beijing_CHNBJ20240603d_ ;658;25; 0; 0	Arthropoda	Insecta	Diptera	Sciaridae			Sciaridae sp.8
BYF_XKL0000587_BYF007_2024Jun3_China-Beijing_CHNBJ20240603d_ ;658;25; 0; 0	Arthropoda	Insecta	Diptera	Dolichopodidae	Diaphorinae	Chrysotus	Chrysotus sp.1
BYF_XKL0000588_BYF007_2024Jun3_China-Beijing_CHNBJ20240603d_ ;658;50; 0; 0	Arthropoda	Insecta	Diptera	Keroplatidae	Keroplatinae	Orfelia	Orfelia nemoralis
BYF_XKL0000589_BYF007_2024Jun3_China-Beijing_CHNBJ20240603d_ ;658;25; 0; 0	Arthropoda	Insecta	Diptera	Drosophilidae	Drosophilinae	Scaptomyza	Scaptomyza pallida
BYF_XKL0000590_BYF007_2024Jun3_China-Beijing_CHNBJ20240603d_ ;658;23; 3; 1	Arthropoda	Insecta	Diptera	Sciaridae		Bradysia	Bradysia trivittata
BYF_XKL0000591_BYF007_2024Jun3_China-Beijing_CHNBJ20240603d_ ;658;25; 0; 0	Arthropoda	Insecta	Diptera	Drosophilidae	Drosophilinae	Scaptomyza	Scaptomyza pallida
BYF_XKL0000592_BYF007_2024Jun3_China-Beijing_CHNBJ20240603d_ ;658;25; 0; 0	Arthropoda	Insecta	Diptera	Mycetophilidae	Leiinae	Clastobasis	Clastobasis sp.1
BYF_XKL0000593_BYF007_2024Jun3_China-Beijing_CHNBJ20240603d_ ;658;86; 0; 0	Arthropoda	Insecta	Diptera	Cecidomyiidae	Lestremiinae		Cecidomyiidae sp.4
BYF_XKL0000594_BYF007_2024Jun3_China-Beijing_CHNBJ20240603d_ ;658;100; 1; 1	Arthropoda	Insecta	Diptera	Sciaridae		Bradysia	Bradysia trivittata
BYF_XKL0000595_BYF007_2024Jun3_China-Beijing_CHNBJ20240603d_ ;658;25; 0; 0	Arthropoda	Insecta	Diptera	Sciaridae		Bradysia	Bradysia trivittata
BYF_XKL0000596_BYF007_2024Jun3_China-Beijing_CHNBJ20240603d_ ;658;25; 0; 0	Arthropoda	Insecta	Diptera	Cecidomyiidae	Lestremiinae		Cecidomyiidae sp.4
BYF_XKL0000597_BYF007_2024Jun3_China-Beijing_CHNBJ20240603d_ ;658;100; 0; 0	Arthropoda	Insecta	Diptera	Cecidomyiidae	Lestremiinae		Cecidomyiidae sp.4
BYF_XKL0000598_BYF007_2024Jun3_China-Beijing_CHNBJ20240603d_ ;658;50; 0; 0	Arthropoda	Insecta	Diptera	Cecidomyiidae	Lestremiinae		Cecidomyiidae sp.4
BYF_XKL0000599_BYF007_2024Jun3_China-Beijing_CHNBJ20240603d_ ;658;25; 0; 0	Arthropoda	Insecta	Diptera	Cecidomyiidae	Lestremiinae		Cecidomyiidae sp.4
BYF_XKL0000600_BYF007_2024Jun3_China-Beijing_CHNBJ20240603d_ ;658;50; 0; 0	Arthropoda	Insecta	Diptera	Cecidomyiidae	Lestremiinae		Cecidomyiidae sp.4
BYF_XKL0000601_BYF007_2024Jun3_China-Beijing_CHNBJ20240603d_ ;658;25; 0; 0	Arthropoda	Insecta	Diptera	Drosophilidae	Drosophilinae	Scaptomyza	Scaptomyza pallida
BYF_XKL0000602_BYF007_2024Jun3_China-Beijing_CHNBJ20240603d_ ;658;100; 0; 0	Arthropoda	Insecta	Diptera	Cecidomyiidae	Lestremiinae		Cecidomyiidae sp.4
BYF_XKL0000603_BYF007_2024Jun3_China-Beijing_CHNBJ20240603d_ ;658;25; 0; 0	Arthropoda	Insecta	Diptera	Cecidomyiidae	Lestremiinae	Wasmanniella	Cecidomyiidae sp.89
BYF_XKL0000605_BYF007_2024Jun3_China-Beijing_CHNBJ20240603d_ ;658;50; 0; 0	Arthropoda	Insecta	Diptera	Cecidomyiidae	Lestremiinae		Cecidomyiidae sp.4
BYF_XKL0000606_BYF007_2024Jun3_China-Beijing_CHNBJ20240603d_ ;658;100; 0; 0	Arthropoda	Insecta	Diptera	Cecidomyiidae	Lestremiinae		Cecidomyiidae sp.4
BYF_XKL0000607_BYF007_2024Jun3_China-Beijing_CHNBJ20240603d_ ;658;25; 0; 0	Arthropoda	Insecta	Diptera	Cecidomyiidae	Lestremiinae		Cecidomyiidae sp.4
BYF_XKL0000608_BYF007_2024Jun3_China-Beijing_CHNBJ20240603d_ ;658;25; 0; 0	Arthropoda	Insecta	Diptera	Cecidomyiidae	Lestremiinae		Cecidomyiidae sp.4
BYF_XKL0000609_BYF007_2024Jun3_China-Beijing_CHNBJ20240603d_ ;658;25; 0; 0	Arthropoda	Insecta	Diptera	Sciaridae			Sciaridae sp.8
BYF_XKL0000610_BYF007_2024Jun3_China-Beijing_CHNBJ20240603d_ ;658;6; 5; 3	Arthropoda	Insecta	Diptera	Cecidomyiidae	Lestremiinae		Cecidomyiidae sp.4
BYF_XKL0000611_BYF007_2024Jun3_China-Beijing_CHNBJ20240603d_ ;658;15; 0; 0	Arthropoda	Insecta	Diptera	Psychodidae	Psychodinae		Psychodinae sp.1
BYF_XKL0000612_BYF007_2024Jun3_China-Beijing_CHNBJ20240603d_ ;658;100; 0; 0	Arthropoda	Insecta	Diptera	Cecidomyiidae	Lestremiinae		Cecidomyiidae sp.4
BYF_XKL0000613_BYF007_2024Jun3_China-Beijing_CHNBJ20240603d_ ;658;100; 0; 0	Arthropoda	Insecta	Diptera	Cecidomyiidae	Lestremiinae		Cecidomyiidae sp.4
BYF_XKL0000614_BYF007_2024Jun3_China-Beijing_CHNBJ20240603d_ ;658;25; 0; 0	Arthropoda	Insecta	Diptera	Sciaridae			Sciaridae sp.19
BYF_XKL0000615_BYF007_2024Jun3_China-Beijing_CHNBJ20240603d_ ;658;50; 0; 0	Arthropoda	Insecta	Diptera	Sciaridae		Scatopsciara	Scatopsciara atomaria
BYF_XKL0000616_BYF007_2024Jun3_China-Beijing_CHNBJ20240603d_ ;658;100; 0; 0	Arthropoda	Insecta	Diptera	Cecidomyiidae	Lestremiinae		Cecidomyiidae sp.4
BYF_XKL0000617_BYF007_2024Jun3_China-Beijing_CHNBJ20240603d_ ;658;25; 0; 0	Arthropoda	Insecta	Diptera	Drosophilidae	Drosophilinae	Scaptomyza	Scaptomyza pallida
BYF_XKL0000618_BYF007_2024Jun3_China-Beijing_CHNBJ20240603d_ ;658;25; 0; 0	Arthropoda	Insecta	Diptera	Drosophilidae	Drosophilinae	Scaptomyza	Scaptomyza pallida
BYF_XKL0000619_BYF007_2024Jun3_China-Beijing_CHNBJ20240603d_ ;658;100; 2; 1	Arthropoda	Insecta	Diptera	Sciaridae		Scatopsciara	Scatopsciara atomaria
BYF_XKL0000620_BYF007_2024Jun3_China-Beijing_CHNBJ20240603d_ ;658;25; 0; 0	Arthropoda	Insecta	Diptera	Ceratopogonidae	Forcipomyiinae	Forcipomyia	Forcipomyia bikanni
BYF_XKL0000621_BYF007_2024Jun3_China-Beijing_CHNBJ20240603d_ ;658;200; 0; 0	Arthropoda	Insecta	Diptera	Cecidomyiidae	Cecidomyiinae		Cecidomyiidae sp.88
BYF_XKL0000622_BYF007_2024Jun3_China-Beijing_CHNBJ20240603d_ ;658;25; 0; 0	Arthropoda	Insecta	Diptera	Sciaridae			Sciaridae sp.8
BYF_XKL0000623_BYF007_2024Jun3_China-Beijing_CHNBJ20240603d_ ;658;50; 0; 0	Arthropoda	Insecta	Diptera	Agromyzidae	Phytomyzinae	Phytoliriomyza	Phytoliriomyza sp.1
BYF_XKL0000624_BYF007_2024Jun3_China-Beijing_CHNBJ20240603d_ ;658;100; 2; 1	Arthropoda	Insecta	Diptera	Sciaridae		Scatopsciara	Scatopsciara atomaria
BYF_XKL0000625_BYF007_2024Jun3_China-Beijing_CHNBJ20240603d_ ;658;100; 0; 0	Arthropoda	Insecta	Diptera	Cecidomyiidae	Lestremiinae		Cecidomyiidae sp.4
BYF_XKL0000626_BYF007_2024Jun3_China-Beijing_CHNBJ20240603d_ ;658;100; 0; 0	Arthropoda	Insecta	Diptera	Cecidomyiidae	Lestremiinae		Cecidomyiidae sp.4
BYF_XKL0000627_BYF007_2024Jun3_China-Beijing_CHNBJ20240603d_ ;658;25; 0; 0	Arthropoda	Insecta	Diptera	Sciaridae			Sciaridae sp.8
BYF_XKL0000628_BYF007_2024Jun3_China-Beijing_CHNBJ20240603d_ ;658;9; 0; 0	Arthropoda	Insecta	Diptera	Cecidomyiidae	Lestremiinae		Cecidomyiidae sp.4
BYF_XKL0000629_BYF007_2024Jun3_China-Beijing_CHNBJ20240603d_ ;658;25; 0; 0	Arthropoda	Insecta	Diptera	Cecidomyiidae	Lestremiinae		Cecidomyiidae sp.4
BYF_XKL0000630_BYF007_2024Jun3_China-Beijing_CHNBJ20240603d_ ;658;100; 0; 0	Arthropoda	Insecta	Diptera	Sciaridae		Bradysia	Bradysia trivittata
BYF_XKL0000631_BYF007_2024Jun3_China-Beijing_CHNBJ20240603d_ ;658;25; 0; 0	Arthropoda	Insecta	Diptera	Cecidomyiidae	Lestremiinae		Cecidomyiidae sp.4
BYF_XKL0000632_BYF007_2024Jun3_China-Beijing_CHNBJ20240603d_ ;658;25; 0; 0	Arthropoda	Insecta	Diptera	Drosophilidae	Drosophilinae	Scaptomyza	Scaptomyza pallida
BYF_XKL0000633_BYF007_2024Jun3_China-Beijing_CHNBJ20240603d_ ;658;25; 0; 0	Arthropoda	Insecta	Diptera	Cecidomyiidae	Lestremiinae		Cecidomyiidae sp.4
BYF_XKL0000634_BYF007_2024Jun3_China-Beijing_CHNBJ20240603d_ ;658;50; 0; 0	Arthropoda	Insecta	Diptera	Sciaridae		Scatopsciara	Scatopsciara atomaria
BYF_XKL0000635_BYF007_2024Jun3_China-Beijing_CHNBJ20240603d_ ;658;500; 0; 0	Arthropoda	Insecta	Diptera	Sciaridae			Sciaridae sp.8
BYF_XKL0000636_BYF007_2024Jun3_China-Beijing_CHNBJ20240603d_ ;658;25; 0; 0	Arthropoda	Insecta	Diptera	Sciaridae		Scatopsciara	Scatopsciara atomaria
BYF_XKL0000637_BYF007_2024Jun3_China-Beijing_CHNBJ20240603d_ ;658;50; 0; 0	Arthropoda	Insecta	Diptera	Cecidomyiidae	Lestremiinae		Cecidomyiidae sp.4
BYF_XKL0000638_BYF007_2024Jun3_China-Beijing_CHNBJ20240603d_ ;658;200; 0; 0	Arthropoda	Insecta	Diptera	Cecidomyiidae	Lestremiinae		Cecidomyiidae sp.4
BYF_XKL0000641_BYF007_2024Jun3_China-Beijing_CHNBJ20240603d_ ;658;25; 0; 0	Arthropoda	Insecta	Diptera	Sciaridae			Sciaridae sp.8
BYF_XKL0000642_BYF007_2024Jun3_China-Beijing_CHNBJ20240603d_ ;658;25; 0; 0	Arthropoda	Insecta	Diptera	Sciaridae		Scatopsciara	Scatopsciara atomaria
BYF_XKL0000643_BYF007_2024Jun3_China-Beijing_CHNBJ20240603d_ ;658;23; 0; 0	Arthropoda	Insecta	Diptera	Psychodidae	Psychodinae		Psychodinae sp.1
BYF_XKL0000644_BYF007_2024Jun3_China-Beijing_CHNBJ20240603d_ ;658;25; 0; 0	Arthropoda	Insecta	Diptera	Cecidomyiidae	Lestremiinae		Cecidomyiidae sp.4
BYF_XKL0000645_BYF007_2024Jun3_China-Beijing_CHNBJ20240603d_ ;658;17; 0; 0	Arthropoda	Insecta	Diptera	Psychodidae	Psychodinae		Psychodinae sp.1
BYF_XKL0000646_BYF007_2024Jun3_China-Beijing_CHNBJ20240603d_ ;658;25; 0; 0	Arthropoda	Insecta	Diptera	Cecidomyiidae	Cecidomyiinae	Aphidoletes	Cecidomyiidae sp.81
BYF_XKL0000647_BYF007_2024Jun3_China-Beijing_CHNBJ20240603d_ ;658;25; 0; 0	Arthropoda	Insecta	Diptera	Phoridae	Metopininae	Megaselia	Megaselia sp.3
BYF_XKL0000648_BYF007_2024Jun3_China-Beijing_CHNBJ20240603d_ ;658;25; 0; 0	Arthropoda	Insecta	Diptera	Psychodidae	Psychodinae		Psychodinae sp.1
BYF_XKL0000650_BYF007_2024Jun3_China-Beijing_CHNBJ20240603d_ ;658;86; 4; 1	Arthropoda	Insecta	Diptera	Sciaridae			Sciaridae sp.18
BYF_XKL0000651_BYF007_2024Jun3_China-Beijing_CHNBJ20240603d_ ;658;25; 0; 0	Arthropoda	Insecta	Diptera	Drosophilidae	Drosophilinae	Scaptomyza	Scaptomyza pallida
BYF_XKL0000653_BYF007_2024Jun3_China-Beijing_CHNBJ20240603d_ ;658;50; 0; 0	Arthropoda	Insecta	Diptera	Ceratopogonidae	Dasyheleinae	Dasyhelea	Dasyhelea sp.4
BYF_XKL0000654_BYF007_2024Jun3_China-Beijing_CHNBJ20240603d_ ;658;25; 0; 0	Arthropoda	Insecta	Diptera	Psychodidae	Psychodinae		Psychodinae sp.1
BYF_XKL0000655_BYF007_2024Jun3_China-Beijing_CHNBJ20240603d_ ;658;25; 0; 0	Arthropoda	Insecta	Diptera	Cecidomyiidae	Lestremiinae		Cecidomyiidae sp.4
BYF_XKL0000656_BYF007_2024Jun3_China-Beijing_CHNBJ20240603d_ ;658;29; 0; 1	Arthropoda	Insecta	Diptera	Sciaridae			Sciaridae sp.8
BYF_XKL0000662_BYF007_2024Jun3_China-Beijing_CHNBJ20240603d_ ;658;19; 0; 0	Arthropoda	Insecta	Diptera	Psychodidae	Psychodinae		Psychodinae sp.1
BYF_XKL0000666_BYF008_2024Jun3_China-Beijing_CHNBJ20240603d	Arthropoda	Insecta	Diptera	Sciaridae			Sciaridae sp.8
BYF_XKL0000667_BYF008_2024Jun3_China-Beijing_CHNBJ20240603d	Arthropoda	Insecta	Diptera	Sciaridae		Scatopsciara	Scatopsciara atomaria
BYF_XKL0000668_BYF008_2024Jun3_China-Beijing_CHNBJ20240603d	Arthropoda	Insecta	Diptera	Cecidomyiidae	Cecidomyiinae		Cecidomyiidae sp.45
BYF_XKL0000669_BYF008_2024Jun3_China-Beijing_CHNBJ20240603d	Arthropoda	Insecta	Diptera	Sciaridae			Sciaridae sp.8
BYF_XKL0000670_BYF008_2024Jun3_China-Beijing_CHNBJ20240603d	Arthropoda	Insecta	Diptera	Psychodidae	Psychodinae		Psychodinae sp.1
BYF_XKL0000671_BYF008_2024Jun3_China-Beijing_CHNBJ20240603d	Arthropoda	Insecta	Diptera	Psychodidae	Psychodinae		Psychodinae sp.1
BYF_XKL0000672_BYF008_2024Jun3_China-Beijing_CHNBJ20240603d	Arthropoda	Insecta	Diptera	Psychodidae	Psychodinae		Psychodinae sp.1
BYF_XKL0000673_BYF008_2024Jun3_China-Beijing_CHNBJ20240603d	Arthropoda	Insecta	Diptera	Cecidomyiidae	Cecidomyiinae		Cecidomyiidae sp.45
BYF_XKL0000674_BYF008_2024Jun3_China-Beijing_CHNBJ20240603d	Arthropoda	Insecta	Diptera	Phoridae	Metopininae	Megaselia	Megaselia sp.5
BYF_XKL0000675_BYF008_2024Jun3_China-Beijing_CHNBJ20240603d	Arthropoda	Insecta	Diptera	Psychodidae	Psychodinae		Psychodinae sp.1
BYF_XKL0000676_BYF008_2024Jun3_China-Beijing_CHNBJ20240603d	Arthropoda	Insecta	Diptera	Phoridae	Metopininae	Megaselia	Megaselia sp.5
BYF_XKL0000677_BYF008_2024Jun3_China-Beijing_CHNBJ20240603d	Arthropoda	Insecta	Diptera	Psychodidae	Psychodinae		Psychodinae sp.1
BYF_XKL0000678_BYF008_2024Jun3_China-Beijing_CHNBJ20240603d	Arthropoda	Insecta	Diptera	Cecidomyiidae	Micromyinae	Peromyia	Cecidomyiidae sp.90
BYF_XKL0000679_BYF008_2024Jun3_China-Beijing_CHNBJ20240603d	Arthropoda	Insecta	Diptera	Drosophilidae	Drosophilinae	Scaptomyza	Scaptomyza pallida
BYF_XKL0000680_BYF008_2024Jun3_China-Beijing_CHNBJ20240603d	Arthropoda	Insecta	Diptera	Psychodidae	Psychodinae		Psychodinae sp.1
BYF_XKL0000681_BYF008_2024Jun3_China-Beijing_CHNBJ20240603d	Arthropoda	Insecta	Diptera	Ceratopogonidae	Dasyheleinae	Dasyhelea	Dasyhelea sp.4
BYF_XKL0000682_BYF008_2024Jun3_China-Beijing_CHNBJ20240603d	Arthropoda	Insecta	Diptera	Phoridae	Metopininae	Megaselia	Megaselia sp.5
BYF_XKL0000683_BYF008_2024Jun3_China-Beijing_CHNBJ20240603d	Arthropoda	Insecta	Diptera	Psychodidae	Psychodinae		Psychodinae sp.1
BYF_XKL0000684_BYF008_2024Jun3_China-Beijing_CHNBJ20240603d	Arthropoda	Insecta	Diptera	Psychodidae	Psychodinae		Psychodinae sp.1
BYF_XKL0000685_BYF008_2024Jun3_China-Beijing_CHNBJ20240603d	Arthropoda	Insecta	Diptera	Sciaridae			Sciaridae sp.8
BYF_XKL0000686_BYF008_2024Jun3_China-Beijing_CHNBJ20240603d	Arthropoda	Insecta	Diptera	Psychodidae	Psychodinae		Psychodinae sp.1
BYF_XKL0000687_BYF008_2024Jun3_China-Beijing_CHNBJ20240603d	Arthropoda	Insecta	Diptera	Drosophilidae	Drosophilinae	Liodrosophila	Liodrosophila sp.1
BYF_XKL0000688_BYF008_2024Jun3_China-Beijing_CHNBJ20240603d	Arthropoda	Insecta	Diptera	Psychodidae	Psychodinae	Psychoda	Psychoda alternata
BYF_XKL0000690_BYF008_2024Jun3_China-Beijing_CHNBJ20240603d	Arthropoda	Insecta	Diptera	Chloropidae	Oscinellinae	Gampsocera	Gampsocera sp.2
BYF_XKL0000691_BYF008_2024Jun3_China-Beijing_CHNBJ20240603d	Arthropoda	Insecta	Diptera	Chironomidae	Chironominae	Dicrotendipes	Dicrotendipes sp.2
BYF_XKL0000692_BYF008_2024Jun3_China-Beijing_CHNBJ20240603d	Arthropoda	Insecta	Diptera	Hybotidae			Hybotidae sp.6
BYF_XKL0000693_BYF008_2024Jun3_China-Beijing_CHNBJ20240603d	Arthropoda	Insecta	Diptera	Mycetophilidae	Leiinae	Clastobasis	Clastobasis sp.1
BYF_XKL0000694_BYF008_2024Jun3_China-Beijing_CHNBJ20240603d	Arthropoda	Insecta	Diptera	Cecidomyiidae	Lestremiinae		Cecidomyiidae sp.4
BYF_XKL0000695_BYF008_2024Jun3_China-Beijing_CHNBJ20240603d	Arthropoda	Insecta	Diptera	Sciaridae		Scatopsciara	Scatopsciara atomaria
BYF_XKL0000696_BYF008_2024Jun3_China-Beijing_CHNBJ20240603d	Arthropoda	Insecta	Diptera	Sciaridae		Bradysia	Bradysia trivittata
BYF_XKL0000697_BYF008_2024Jun3_China-Beijing_CHNBJ20240603d	Arthropoda	Insecta	Diptera	Cecidomyiidae	Lestremiinae		Cecidomyiidae sp.4
BYF_XKL0000699_BYF008_2024Jun3_China-Beijing_CHNBJ20240603d	Arthropoda	Insecta	Diptera	Drosophilidae	Drosophilinae	Drosophila	Drosophila sp.1
BYF_XKL0000700_BYF008_2024Jun3_China-Beijing_CHNBJ20240603d	Arthropoda	Insecta	Diptera	Cecidomyiidae	Lestremiinae		Cecidomyiidae sp.4
BYF_XKL0000701_BYF008_2024Jun3_China-Beijing_CHNBJ20240603d	Arthropoda	Insecta	Diptera	Cecidomyiidae	Lestremiinae		Cecidomyiidae sp.4
BYF_XKL0000702_BYF008_2024Jun3_China-Beijing_CHNBJ20240603d	Arthropoda	Insecta	Diptera	Chironomidae	Chironominae	Dicrotendipes	Dicrotendipes sp.3
BYF_XKL0000703_BYF008_2024Jun3_China-Beijing_CHNBJ20240603d	Arthropoda	Insecta	Diptera	Cecidomyiidae	Lestremiinae		Cecidomyiidae sp.4
BYF_XKL0000704_BYF008_2024Jun3_China-Beijing_CHNBJ20240603d	Arthropoda	Insecta	Diptera	Sciaridae			Sciaridae sp.8
BYF_XKL0000705_BYF008_2024Jun3_China-Beijing_CHNBJ20240603d	Arthropoda	Insecta	Diptera	Cecidomyiidae	Lestremiinae		Cecidomyiidae sp.4
BYF_XKL0000706_BYF008_2024Jun3_China-Beijing_CHNBJ20240603d	Arthropoda	Insecta	Diptera	Psychodidae	Psychodinae		Psychodinae sp.1
BYF_XKL0000707_BYF008_2024Jun3_China-Beijing_CHNBJ20240603d	Arthropoda	Insecta	Diptera	Phoridae	Metopininae	Megaselia	Megaselia spinicincta
BYF_XKL0000708_BYF008_2024Jun3_China-Beijing_CHNBJ20240603d	Arthropoda	Insecta	Diptera	Sciaridae		Scatopsciara	Scatopsciara atomaria
BYF_XKL0000709_BYF008_2024Jun3_China-Beijing_CHNBJ20240603d	Arthropoda	Insecta	Diptera	Sciaridae			Sciaridae sp.19
BYF_XKL0000710_BYF008_2024Jun3_China-Beijing_CHNBJ20240603d	Arthropoda	Insecta	Diptera	Cecidomyiidae	Lestremiinae		Cecidomyiidae sp.4
BYF_XKL0000711_BYF008_2024Jun3_China-Beijing_CHNBJ20240603d	Arthropoda	Insecta	Diptera	Psychodidae	Psychodinae		Psychodinae sp.1
BYF_XKL0000712_BYF008_2024Jun3_China-Beijing_CHNBJ20240603d	Arthropoda	Insecta	Diptera	Sciaridae		Scatopsciara	Scatopsciara atomaria
BYF_XKL0000713_BYF008_2024Jun3_China-Beijing_CHNBJ20240603d	Arthropoda	Insecta	Diptera	Cecidomyiidae	Lestremiinae		Cecidomyiidae sp.4
BYF_XKL0000714_BYF008_2024Jun3_China-Beijing_CHNBJ20240603d	Arthropoda	Insecta	Diptera	Sciaridae		Scatopsciara	Scatopsciara atomaria
BYF_XKL0000716_BYF008_2024Jun3_China-Beijing_CHNBJ20240603d	Arthropoda	Insecta	Diptera	Cecidomyiidae	Lestremiinae		Cecidomyiidae sp.4
BYF_XKL0000717_BYF008_2024Jun3_China-Beijing_CHNBJ20240603d	Arthropoda	Insecta	Diptera	Drosophilidae	Drosophilinae	Scaptomyza	Scaptomyza pallida
BYF_XKL0000718_BYF008_2024Jun3_China-Beijing_CHNBJ20240603d	Arthropoda	Insecta	Diptera	Cecidomyiidae	Lestremiinae		Cecidomyiidae sp.4
BYF_XKL0000719_BYF008_2024Jun3_China-Beijing_CHNBJ20240603d	Arthropoda	Insecta	Diptera	Psychodidae	Psychodinae		Psychodinae sp.1
BYF_XKL0000720_BYF008_2024Jun3_China-Beijing_CHNBJ20240603d	Arthropoda	Insecta	Diptera	Cecidomyiidae	Lestremiinae		Cecidomyiidae sp.4
BYF_XKL0000721_BYF008_2024Jun3_China-Beijing_CHNBJ20240603d	Arthropoda	Insecta	Diptera	Cecidomyiidae	Lestremiinae		Cecidomyiidae sp.4
BYF_XKL0000722_BYF008_2024Jun3_China-Beijing_CHNBJ20240603d	Arthropoda	Insecta	Diptera	Cecidomyiidae	Lestremiinae		Cecidomyiidae sp.4
BYF_XKL0000723_BYF008_2024Jun3_China-Beijing_CHNBJ20240603d	Arthropoda	Insecta	Diptera	Cecidomyiidae	Lestremiinae		Cecidomyiidae sp.4
BYF_XKL0000724_BYF008_2024Jun3_China-Beijing_CHNBJ20240603d	Arthropoda	Insecta	Diptera	Cecidomyiidae	Lestremiinae		Cecidomyiidae sp.4
BYF_XKL0000725_BYF008_2024Jun3_China-Beijing_CHNBJ20240603d	Arthropoda	Insecta	Diptera	Cecidomyiidae	Lestremiinae		Cecidomyiidae sp.4
BYF_XKL0000726_BYF008_2024Jun3_China-Beijing_CHNBJ20240603d	Arthropoda	Insecta	Diptera	Sciaridae		Scatopsciara	Scatopsciara atomaria
BYF_XKL0000727_BYF008_2024Jun3_China-Beijing_CHNBJ20240603d	Arthropoda	Insecta	Diptera	Sciaridae			Sciaridae sp.8
BYF_XKL0000728_BYF008_2024Jun3_China-Beijing_CHNBJ20240603d	Arthropoda	Insecta	Diptera	Cecidomyiidae	Lestremiinae		Cecidomyiidae sp.4
BYF_XKL0000729_BYF008_2024Jun3_China-Beijing_CHNBJ20240603d	Arthropoda	Insecta	Diptera	Cecidomyiidae	Lestremiinae		Cecidomyiidae sp.4
BYF_XKL0000730_BYF008_2024Jun3_China-Beijing_CHNBJ20240603d	Arthropoda	Insecta	Diptera	Phoridae	Metopininae	Megaselia	Megaselia sp.4
BYF_XKL0000731_BYF008_2024Jun3_China-Beijing_CHNBJ20240603d	Arthropoda	Insecta	Diptera	Cecidomyiidae	Cecidomyiinae	Mycodiplosis	Cecidomyiidae sp.14
BYF_XKL0000732_BYF008_2024Jun3_China-Beijing_CHNBJ20240603d	Arthropoda	Insecta	Diptera	Sciaridae		Scatopsciara	Scatopsciara atomaria
BYF_XKL0000734_BYF008_2024Jun3_China-Beijing_CHNBJ20240603d	Arthropoda	Insecta	Diptera	Cecidomyiidae	Lestremiinae		Cecidomyiidae sp.4
BYF_XKL0000735_BYF008_2024Jun3_China-Beijing_CHNBJ20240603d	Arthropoda	Insecta	Diptera	Psychodidae	Psychodinae		Psychodinae sp.1
BYF_XKL0000736_BYF008_2024Jun3_China-Beijing_CHNBJ20240603d	Arthropoda	Insecta	Diptera	Sciaridae		Scatopsciara	Scatopsciara atomaria
BYF_XKL0000737_BYF008_2024Jun3_China-Beijing_CHNBJ20240603d	Arthropoda	Insecta	Diptera	Psychodidae	Psychodinae		Psychodinae sp.1
BYF_XKL0000738_BYF008_2024Jun3_China-Beijing_CHNBJ20240603d	Arthropoda	Insecta	Diptera	Chironomidae	Chironominae	Tanytarsus	Tanytarsus sp.5
BYF_XKL0000739_BYF008_2024Jun3_China-Beijing_CHNBJ20240603d	Arthropoda	Insecta	Diptera	Cecidomyiidae	Cecidomyiinae		Cecidomyiidae sp.88
BYF_XKL0000740_BYF008_2024Jun3_China-Beijing_CHNBJ20240603d	Arthropoda	Insecta	Diptera	Cecidomyiidae	Cecidomyiinae		Cecidomyiidae sp.3
BYF_XKL0000741_BYF008_2024Jun3_China-Beijing_CHNBJ20240603d	Arthropoda	Insecta	Diptera	Sciaridae			Sciaridae sp.8
BYF_XKL0000742_BYF008_2024Jun3_China-Beijing_CHNBJ20240603d	Arthropoda	Insecta	Diptera	Psychodidae	Psychodinae		Psychodinae sp.1
BYF_XKL0000743_BYF008_2024Jun3_China-Beijing_CHNBJ20240603d	Arthropoda	Insecta	Diptera	Psychodidae	Psychodinae		Psychodinae sp.1
BYF_XKL0000744_BYF008_2024Jun3_China-Beijing_CHNBJ20240603d	Arthropoda	Insecta	Diptera	Psychodidae	Psychodinae		Psychodinae sp.1
BYF_XKL0000746_BYF008_2024Jun3_China-Beijing_CHNBJ20240603d	Arthropoda	Insecta	Diptera	Cecidomyiidae	Cecidomyiinae		Cecidomyiidae sp.45
BYF_XKL0000747_BYF008_2024Jun3_China-Beijing_CHNBJ20240603d	Arthropoda	Insecta	Diptera	Cecidomyiidae	Cecidomyiinae		Cecidomyiidae sp.88
BYF_XKL0000749_BYF008_2024Jun3_China-Beijing_CHNBJ20240603d	Arthropoda	Insecta	Diptera	Cecidomyiidae	Cecidomyiinae		Cecidomyiidae sp.45
BYF_XKL0000750_BYF008_2024Jun3_China-Beijing_CHNBJ20240603d	Arthropoda	Insecta	Diptera	Phoridae	Metopininae	Megaselia	Megaselia sp.5
BYF_XKL0000751_BYF008_2024Jun3_China-Beijing_CHNBJ20240603d	Arthropoda	Insecta	Diptera	Psychodidae	Psychodinae		Psychodinae sp.1
BYF_XKL0000752_BYF008_2024Jun3_China-Beijing_CHNBJ20240603d	Arthropoda	Insecta	Diptera	Sciaridae		Scatopsciara	Scatopsciara atomaria
BYF_XKL0000754_BYF008_2024Jun3_China-Beijing_CHNBJ20240603d	Arthropoda	Insecta	Diptera	Cecidomyiidae	Cecidomyiinae		Cecidomyiidae sp.45
BYF_XKL0000755_BYF008_2024Jun3_China-Beijing_CHNBJ20240603d	Arthropoda	Insecta	Diptera	Cecidomyiidae	Cecidomyiinae		Cecidomyiidae sp.8
BYF_XKL0000756_BYF008_2024Jun3_China-Beijing_CHNBJ20240603d	Arthropoda	Insecta	Diptera	Cecidomyiidae	Lestremiinae		Cecidomyiidae sp.4
BYF_XKL0000758_BYF008_2024Jun3_China-Beijing_CHNBJ20240603d	Arthropoda	Insecta	Diptera	Hybotidae			Hybotidae sp.3
BYF_XKL0000760_BYF008_2024Jun3_China-Beijing_CHNBJ20240603d	Arthropoda	Insecta	Diptera	Cecidomyiidae	Cecidomyiinae		Cecidomyiidae sp.3
BYF_XKL0000761_BYF009_2024May6_China-Beijing_CHNBJ20240506j	Arthropoda	Insecta	Diptera	Sciaridae			Sciaridae sp.14
BYF_XKL0000763_BYF009_2024May6_China-Beijing_CHNBJ20240506j	Arthropoda	Insecta	Diptera	Drosophilidae	Drosophilinae	Scaptomyza	Scaptomyza pallida
BYF_XKL0000764_BYF009_2024May6_China-Beijing_CHNBJ20240506j	Arthropoda	Insecta	Diptera	Aulacigastridae			Aulacigastridae sp.1
BYF_XKL0000765_BYF009_2024May6_China-Beijing_CHNBJ20240506j	Arthropoda	Insecta	Diptera	Cecidomyiidae	Cecidomyiinae	Aphidoletes	Cecidomyiidae sp.81
BYF_XKL0000766_BYF009_2024May6_China-Beijing_CHNBJ20240506j	Arthropoda	Insecta	Diptera	Cecidomyiidae	Cecidomyiinae	Sitodiplosis	Cecidomyiidae sp.237
BYF_XKL0000767_BYF009_2024May6_China-Beijing_CHNBJ20240506j	Arthropoda	Insecta	Diptera	Cecidomyiidae	Micromyinae	Campylomyza	Cecidomyiidae sp.94
BYF_XKL0000768_BYF009_2024May6_China-Beijing_CHNBJ20240506j	Arthropoda	Insecta	Diptera	Cecidomyiidae	Lestremiinae	Anaretella	Cecidomyiidae sp.96
BYF_XKL0000769_BYF009_2024May6_China-Beijing_CHNBJ20240506j	Arthropoda	Insecta	Diptera	Chironomidae			Chironomidae sp.1
BYF_XKL0000770_BYF009_2024May6_China-Beijing_CHNBJ20240506j	Arthropoda	Insecta	Diptera	Cecidomyiidae	Micromyinae	Campylomyza	Cecidomyiidae sp.95
BYF_XKL0000771_BYF009_2024May6_China-Beijing_CHNBJ20240506j	Arthropoda	Insecta	Diptera	Chironomidae	Chironominae	Tanytarsus	Tanytarsus sp.2
BYF_XKL0000772_BYF009_2024May6_China-Beijing_CHNBJ20240506j	Arthropoda	Insecta	Diptera	Cecidomyiidae	Cecidomyiinae		Cecidomyiidae sp.97
BYF_XKL0000773_BYF009_2024May6_China-Beijing_CHNBJ20240506j	Arthropoda	Insecta	Diptera	Cecidomyiidae	Cecidomyiinae	Trisopsis	Cecidomyiidae sp.98
BYF_XKL0000774_BYF009_2024May6_China-Beijing_CHNBJ20240506j	Arthropoda	Insecta	Diptera	Cecidomyiidae	Cecidomyiinae		Cecidomyiidae sp.25
BYF_XKL0000775_BYF009_2024May6_China-Beijing_CHNBJ20240506j	Arthropoda	Insecta	Diptera	Cecidomyiidae	Cecidomyiinae	Lauthia	Cecidomyiidae sp.238
BYF_XKL0000776_BYF009_2024May6_China-Beijing_CHNBJ20240506j	Arthropoda	Insecta	Diptera	Chironomidae	Chironominae	Tanytarsus	Tanytarsus sp.2
BYF_XKL0000777_BYF009_2024May6_China-Beijing_CHNBJ20240506j	Arthropoda	Insecta	Diptera	Chironomidae	Chironominae	Tanytarsus	Tanytarsus simantoteuus
BYF_XKL0000778_BYF009_2024May6_China-Beijing_CHNBJ20240506j	Arthropoda	Insecta	Diptera	Cecidomyiidae	Cecidomyiinae		Cecidomyiidae sp.97
BYF_XKL0000779_BYF009_2024May6_China-Beijing_CHNBJ20240506j	Arthropoda	Insecta	Diptera	Ceratopogonidae	Forcipomyiinae	Dasyhelea	Dasyhelea ludingensis
BYF_XKL0000780_BYF009_2024May6_China-Beijing_CHNBJ20240506j	Arthropoda	Insecta	Diptera	Chironomidae	Chironominae	Tanytarsus	Tanytarsus sp.2
BYF_XKL0000781_BYF009_2024May6_China-Beijing_CHNBJ20240506j	Arthropoda	Insecta	Diptera	Phoridae	Metopininae	Phalacrotophora	Phalacrotophora sp.1
BYF_XKL0000782_BYF009_2024May6_China-Beijing_CHNBJ20240506j	Arthropoda	Insecta	Diptera	Chironomidae	Chironominae	Tanytarsus	Tanytarsus sp.2
BYF_XKL0000784_BYF009_2024May6_China-Beijing_CHNBJ20240506j	Arthropoda	Insecta	Diptera	Cecidomyiidae	Cecidomyiinae		Cecidomyiidae sp.99
BYF_XKL0000785_BYF009_2024May6_China-Beijing_CHNBJ20240506j	Arthropoda	Insecta	Diptera	Chironomidae	Chironominae	Tanytarsus	Tanytarsus sp.2
BYF_XKL0000786_BYF009_2024May6_China-Beijing_CHNBJ20240506j	Arthropoda	Insecta	Diptera	Cecidomyiidae	Cecidomyiinae		Cecidomyiidae sp.100
BYF_XKL0000787_BYF009_2024May6_China-Beijing_CHNBJ20240506j	Arthropoda	Insecta	Diptera	Cecidomyiidae	Cecidomyiinae		Cecidomyiidae sp.101
BYF_XKL0000788_BYF009_2024May6_China-Beijing_CHNBJ20240506j	Arthropoda	Insecta	Diptera	Cecidomyiidae	Cecidomyiinae		Cecidomyiidae sp.25
BYF_XKL0000789_BYF009_2024May6_China-Beijing_CHNBJ20240506j	Arthropoda	Insecta	Diptera	Cecidomyiidae	Cecidomyiinae	Feltiella	Feltiella acarisuga
BYF_XKL0000790_BYF009_2024May6_China-Beijing_CHNBJ20240506j	Arthropoda	Insecta	Diptera	Cecidomyiidae	Cecidomyiinae		Cecidomyiidae sp.101
BYF_XKL0000791_BYF009_2024May6_China-Beijing_CHNBJ20240506j	Arthropoda	Insecta	Diptera	Cecidomyiidae	Cecidomyiinae		Cecidomyiidae sp.25
BYF_XKL0000792_BYF009_2024May6_China-Beijing_CHNBJ20240506j	Arthropoda	Insecta	Diptera	Cecidomyiidae	Cecidomyiinae		Cecidomyiidae sp.102
BYF_XKL0000794_BYF009_2024May6_China-Beijing_CHNBJ20240506j	Arthropoda	Insecta	Diptera	Cecidomyiidae	Cecidomyiinae		Cecidomyiidae sp.101
BYF_XKL0000795_BYF009_2024May6_China-Beijing_CHNBJ20240506j	Arthropoda	Insecta	Diptera	Cecidomyiidae	Cecidomyiinae	Lauthia	Cecidomyiidae sp.238
BYF_XKL0000797_BYF009_2024May6_China-Beijing_CHNBJ20240506j	Arthropoda	Insecta	Diptera	Cecidomyiidae	Cecidomyiinae		Cecidomyiidae sp.25
BYF_XKL0000798_BYF009_2024May6_China-Beijing_CHNBJ20240506j	Arthropoda	Insecta	Diptera	Cecidomyiidae	Porricondylinae	Neurepidosis	Cecidomyiidae sp.239
BYF_XKL0000799_BYF009_2024May6_China-Beijing_CHNBJ20240506j	Arthropoda	Insecta	Diptera	Cecidomyiidae	Cecidomyiinae		Cecidomyiidae sp.101
BYF_XKL0000800_BYF009_2024May6_China-Beijing_CHNBJ20240506j	Arthropoda	Insecta	Diptera	Cecidomyiidae	Cecidomyiinae		Cecidomyiidae sp.99
BYF_XKL0000801_BYF009_2024May6_China-Beijing_CHNBJ20240506j	Arthropoda	Insecta	Diptera	Cecidomyiidae	Cecidomyiinae	Feltiella	Feltiella acarisuga
BYF_XKL0000802_BYF009_2024May6_China-Beijing_CHNBJ20240506j	Arthropoda	Insecta	Diptera	Cecidomyiidae	Cecidomyiinae		Cecidomyiidae sp.101
BYF_XKL0000803_BYF009_2024May6_China-Beijing_CHNBJ20240506j	Arthropoda	Insecta	Diptera	Cecidomyiidae	Cecidomyiinae		Cecidomyiidae sp.25
BYF_XKL0000804_BYF009_2024May6_China-Beijing_CHNBJ20240506j	Arthropoda	Insecta	Diptera	Cecidomyiidae	Cecidomyiinae		Cecidomyiidae sp.99
BYF_XKL0000805_BYF009_2024May6_China-Beijing_CHNBJ20240506j	Arthropoda	Insecta	Diptera	Cecidomyiidae	Cecidomyiinae		Cecidomyiidae sp.99
BYF_XKL0000806_BYF009_2024May6_China-Beijing_CHNBJ20240506j	Arthropoda	Insecta	Diptera	Cecidomyiidae	Cecidomyiinae		Cecidomyiidae sp.99
BYF_XKL0000807_BYF009_2024May6_China-Beijing_CHNBJ20240506j	Arthropoda	Insecta	Diptera	Cecidomyiidae	Cecidomyiinae		Cecidomyiidae sp.25
BYF_XKL0000809_BYF009_2024Apr15_China-Beijing_CHNBJ20240415j	Arthropoda	Insecta	Diptera	Cecidomyiidae	Cecidomyiinae		Cecidomyiidae sp.25
BYF_XKL0000811_BYF009_2024Apr15_China-Beijing_CHNBJ20240415j	Arthropoda	Insecta	Diptera	Cecidomyiidae	Cecidomyiinae		Cecidomyiidae sp.86
BYF_XKL0000812_BYF009_2024Apr15_China-Beijing_CHNBJ20240415j	Arthropoda	Insecta	Diptera	Sciaridae			Sciaridae sp.14
BYF_XKL0000813_BYF009_2024Apr15_China-Beijing_CHNBJ20240415j	Arthropoda	Insecta	Diptera	Sciaridae			Sciaridae sp.22
BYF_XKL0000816_BYF009_2024Apr15_China-Beijing_CHNBJ20240415j	Arthropoda	Insecta	Diptera	Chironomidae	Chironominae	Chironomus	Chironomus sp.1
BYF_XKL0000817_BYF009_2024Apr15_China-Beijing_CHNBJ20240415j	Arthropoda	Insecta	Diptera	Cecidomyiidae	Cecidomyiinae		Cecidomyiidae sp.99
BYF_XKL0000818_BYF009_2024Apr15_China-Beijing_CHNBJ20240415j	Arthropoda	Insecta	Diptera	Cecidomyiidae	Cecidomyiinae		Cecidomyiidae sp.99
BYF_XKL0000819_BYF009_2024Apr15_China-Beijing_CHNBJ20240415j	Arthropoda	Insecta	Diptera	Cecidomyiidae	Cecidomyiinae	Rhopalomyia	Rhopalomyia sp.1
BYF_XKL0000820_BYF009_2024Jun3_China-Beijing_CHNBJ20240603j	Arthropoda	Insecta	Diptera	Sciaridae			Sciaridae sp.23
BYF_XKL0000821_BYF009_2024Jun3_China-Beijing_CHNBJ20240603j	Arthropoda	Insecta	Diptera	Dolichopodidae	Medeterinae	Medetera	Medetera veles
BYF_XKL0000822_BYF009_2024Jun3_China-Beijing_CHNBJ20240603j	Arthropoda	Insecta	Diptera	Chironomidae	Chironominae	Polypedilum	Polypedilum sp.1
BYF_XKL0000823_BYF009_2024Jun3_China-Beijing_CHNBJ20240603j	Arthropoda	Insecta	Diptera	Cecidomyiidae	Lestremiinae		Cecidomyiidae sp.4
BYF_XKL0000824_BYF009_2024Jun3_China-Beijing_CHNBJ20240603j	Arthropoda	Insecta	Diptera	Psychodidae	Psychodinae	Clogmia	Clogmia albipunctata
BYF_XKL0000825_BYF009_2024Jun3_China-Beijing_CHNBJ20240603j	Arthropoda	Insecta	Diptera	Empididae	Empidinae	Hilara	Hilara pseudochorica
BYF_XKL0000826_BYF009_2024Jun3_China-Beijing_CHNBJ20240603j	Arthropoda	Insecta	Diptera	Chloropidae			Chloropidae sp.5
BYF_XKL0000827_BYF009_2024Jun3_China-Beijing_CHNBJ20240603j	Arthropoda	Insecta	Diptera	Cecidomyiidae	Cecidomyiinae	Trisopsis	Cecidomyiidae sp.98
BYF_XKL0000829_BYF009_2024Jun3_China-Beijing_CHNBJ20240603j	Arthropoda	Insecta	Diptera	Sciaridae			Sciaridae sp.24
BYF_XKL0000830_BYF009_2024Jun3_China-Beijing_CHNBJ20240603j	Arthropoda	Insecta	Diptera	Phoridae	Metopininae	Megaselia	Megaselia sp.11
BYF_XKL0000831_BYF009_2024Jun3_China-Beijing_CHNBJ20240603j	Arthropoda	Insecta	Diptera	Sciaridae		Scatopsciara	Scatopsciara atomaria
BYF_XKL0000832_BYF009_2024Jun3_China-Beijing_CHNBJ20240603j	Arthropoda	Insecta	Diptera	Phoridae	Metopininae	Megaselia	Megaselia sp.11
BYF_XKL0000833_BYF009_2024Jun3_China-Beijing_CHNBJ20240603j	Arthropoda	Insecta	Diptera	Hybotidae	Tachydromiinae	Crossopalpus	Crossopalpus sp.1
BYF_XKL0000835_BYF009_2024Jun3_China-Beijing_CHNBJ20240603j	Arthropoda	Insecta	Diptera	Chironomidae	Chironominae	Polypedilum	Polypedilum sp.1
BYF_XKL0000836_BYF009_2024Jun3_China-Beijing_CHNBJ20240603j	Arthropoda	Insecta	Diptera	Hybotidae	Tachydromiinae	Crossopalpus	Crossopalpus sp.1
BYF_XKL0000837_BYF009_2024Jun3_China-Beijing_CHNBJ20240603j	Arthropoda	Insecta	Diptera	Phoridae	Metopininae	Megaselia	Phoridae sp.5
BYF_XKL0000838_BYF009_2024Jun3_China-Beijing_CHNBJ20240603j	Arthropoda	Insecta	Diptera	Cecidomyiidae	Cecidomyiinae		Cecidomyiidae sp.25
BYF_XKL0000841_BYF009_2024Jun3_China-Beijing_CHNBJ20240603j	Arthropoda	Insecta	Diptera	Phoridae	Metopininae	Megaselia	Megaselia sp.11
BYF_XKL0000842_BYF009_2024Jun3_China-Beijing_CHNBJ20240603j	Arthropoda	Insecta	Diptera	Hybotidae	Tachydromiinae	Crossopalpus	Crossopalpus sp.1
BYF_XKL0000843_BYF009_2024Jun3_China-Beijing_CHNBJ20240603j	Arthropoda	Insecta	Diptera	Cecidomyiidae	Cecidomyiinae		Cecidomyiidae sp.25
BYF_XKL0000844_BYF009_2024Jun3_China-Beijing_CHNBJ20240603j	Arthropoda	Insecta	Diptera	Cecidomyiidae	Cecidomyiinae		Cecidomyiidae sp.25
BYF_XKL0000845_BYF009_2024Jun3_China-Beijing_CHNBJ20240603j	Arthropoda	Insecta	Diptera	Chloropidae	Rhodesiellinae	Rhodesiella	Rhodesiella sp.1
BYF_XKL0000846_BYF009_2024Jun3_China-Beijing_CHNBJ20240603j	Arthropoda	Insecta	Diptera	Chloropidae	Rhodesiellinae	Rhodesiella	Rhodesiella sp.1
BYF_XKL0000847_BYF009_2024Jun3_China-Beijing_CHNBJ20240603j	Arthropoda	Insecta	Diptera	Phoridae	Metopininae	Megaselia	Megaselia sp.11
BYF_XKL0000848_BYF009_2024Jun3_China-Beijing_CHNBJ20240603j	Arthropoda	Insecta	Diptera	Chloropidae	Rhodesiellinae	Rhodesiella	Rhodesiella plumiger
BYF_XKL0000849_BYF009_2024Jun3_China-Beijing_CHNBJ20240603j	Arthropoda	Insecta	Diptera	Sciaridae			Sciaridae sp.11
BYF_XKL0000850_BYF009_2024Jun3_China-Beijing_CHNBJ20240603j	Arthropoda	Insecta	Diptera	Drosophilidae	Drosophilinae	Drosophila	Drosophila biauraria
BYF_XKL0000851_BYF009_2024Jun3_China-Beijing_CHNBJ20240603j	Arthropoda	Insecta	Diptera	Hybotidae			Hybotidae sp.2
BYF_XKL0000852_BYF009_2024Jun3_China-Beijing_CHNBJ20240603j	Arthropoda	Insecta	Diptera	Sciaridae			Sciaridae sp.16
BYF_XKL0000853_BYF009_2024Jun3_China-Beijing_CHNBJ20240603j	Arthropoda	Insecta	Diptera	Cecidomyiidae	Lestremiinae		Cecidomyiidae sp.4
BYF_XKL0000854_BYF009_2024Jun3_China-Beijing_CHNBJ20240603j	Arthropoda	Insecta	Diptera	Chloropidae	Oscinellinae	Dasyopa	Dasyopa sp.1
BYF_XKL0000855_BYF009_2024Jun3_China-Beijing_CHNBJ20240603j	Arthropoda	Insecta	Diptera	Chloropidae	Rhodesiellinae	Rhodesiella	Rhodesiella sp.1
BYF_XKL0000856_BYF010_2024Jun3_China-Beijing_CHNBJ20240603j	Arthropoda	Insecta	Diptera	Chloropidae	Oscinellinae	Dasyopa	Dasyopa sp.1
BYF_XKL0000857_BYF010_2024Jun3_China-Beijing_CHNBJ20240603j	Arthropoda	Insecta	Diptera	Chloropidae	Rhodesiellinae	Rhodesiella	Rhodesiella sp.1
BYF_XKL0000858_BYF010_2024Jun3_China-Beijing_CHNBJ20240603j	Arthropoda	Insecta	Diptera	Chloropidae	Rhodesiellinae	Rhodesiella	Rhodesiella sp.1
BYF_XKL0000859_BYF010_2024Jun3_China-Beijing_CHNBJ20240603j	Arthropoda	Insecta	Diptera	Chloropidae	Rhodesiellinae	Rhodesiella	Rhodesiella sp.1
BYF_XKL0000860_BYF010_2024Jun3_China-Beijing_CHNBJ20240603j	Arthropoda	Insecta	Diptera	Chloropidae	Rhodesiellinae	Rhodesiella	Rhodesiella sp.1
BYF_XKL0000861_BYF010_2024Jun3_China-Beijing_CHNBJ20240603j	Arthropoda	Insecta	Diptera	Phoridae	Metopininae	Megaselia	Megaselia sp.11
BYF_XKL0000863_BYF010_2024Jun3_China-Beijing_CHNBJ20240603j	Arthropoda	Insecta	Diptera	Chloropidae	Rhodesiellinae	Rhodesiella	Rhodesiella sp.1
BYF_XKL0000864_BYF010_2024Jun3_China-Beijing_CHNBJ20240603j	Arthropoda	Insecta	Diptera	Chloropidae	Rhodesiellinae	Rhodesiella	Rhodesiella sp.1
BYF_XKL0000866_BYF010_2024Jun3_China-Beijing_CHNBJ20240603j	Arthropoda	Insecta	Diptera	Chloropidae	Rhodesiellinae	Rhodesiella	Rhodesiella sp.1
BYF_XKL0000867_BYF010_2024Jun3_China-Beijing_CHNBJ20240603j	Arthropoda	Insecta	Diptera	Cecidomyiidae	Cecidomyiinae		Cecidomyiidae sp.60
BYF_XKL0000868_BYF010_2024Jun3_China-Beijing_CHNBJ20240603j	Arthropoda	Insecta	Diptera	Phoridae	Metopininae	Megaselia	Phoridae sp.5
BYF_XKL0000869_BYF010_2024Jun3_China-Beijing_CHNBJ20240603j	Arthropoda	Insecta	Diptera	Cecidomyiidae	Cecidomyiinae		Cecidomyiidae sp.60
BYF_XKL0000870_BYF010_2024Jun3_China-Beijing_CHNBJ20240603j	Arthropoda	Insecta	Diptera	Phoridae			Phoridae sp.15
BYF_XKL0000871_BYF010_2024Jun3_China-Beijing_CHNBJ20240603j	Arthropoda	Insecta	Diptera	Chloropidae	Rhodesiellinae	Rhodesiella	Rhodesiella sp.1
BYF_XKL0000872_BYF010_2024Jun3_China-Beijing_CHNBJ20240603j	Arthropoda	Insecta	Diptera	Chloropidae	Rhodesiellinae	Rhodesiella	Rhodesiella plumiger
BYF_XKL0000873_BYF010_2024Jun3_China-Beijing_CHNBJ20240603j	Arthropoda	Insecta	Diptera	Phoridae	Metopininae	Megaselia	Megaselia sp.11
BYF_XKL0000875_BYF010_2024Jun3_China-Beijing_CHNBJ20240603j	Arthropoda	Insecta	Diptera	Chloropidae	Rhodesiellinae	Rhodesiella	Rhodesiella sp.1
BYF_XKL0000880_BYF010_2024Jun3_China-Beijing_CHNBJ20240603j	Arthropoda	Insecta	Diptera	Chloropidae	Rhodesiellinae	Rhodesiella	Rhodesiella plumiger
BYF_XKL0000881_BYF010_2024Jun3_China-Beijing_CHNBJ20240603j	Arthropoda	Insecta	Diptera	Sciaridae		Bradysia	Bradysia sp.5
BYF_XKL0000882_BYF010_2024Jun3_China-Beijing_CHNBJ20240603j	Arthropoda	Insecta	Diptera	Phoridae	Metopininae	Megaselia	Megaselia sp.11
BYF_XKL0000884_BYF010_2024Jun3_China-Beijing_CHNBJ20240603j	Arthropoda	Insecta	Diptera	Sciaridae			Sciaridae sp.26
BYF_XKL0000885_BYF010_2024Jun3_China-Beijing_CHNBJ20240603j	Arthropoda	Insecta	Diptera	Chloropidae	Rhodesiellinae	Rhodesiella	Rhodesiella sp.1
BYF_XKL0000887_BYF010_2024Jun3_China-Beijing_CHNBJ20240603j	Arthropoda	Insecta	Diptera	Chironomidae			Chironomidae sp.3
BYF_XKL0000888_BYF010_2024Jun3_China-Beijing_CHNBJ20240603j	Arthropoda	Insecta	Diptera	Phoridae	Metopininae	Megaselia	Megaselia sp.11
BYF_XKL0000889_BYF010_2024Jun3_China-Beijing_CHNBJ20240603j	Arthropoda	Insecta	Diptera	Chloropidae	Rhodesiellinae	Rhodesiella	Rhodesiella sp.1
BYF_XKL0000892_BYF010_2024Jun3_China-Beijing_CHNBJ20240603j	Arthropoda	Insecta	Diptera	Chloropidae	Rhodesiellinae	Rhodesiella	Rhodesiella sp.1
BYF_XKL0000893_BYF010_2024Jun3_China-Beijing_CHNBJ20240603j	Arthropoda	Insecta	Diptera	Chloropidae	Rhodesiellinae	Rhodesiella	Rhodesiella sp.1
BYF_XKL0000895_BYF010_2024Jun3_China-Beijing_CHNBJ20240603j	Arthropoda	Insecta	Diptera	Ephydridae			Ephydridae sp.2
BYF_XKL0000896_BYF010_2024Jun3_China-Beijing_CHNBJ20240603j	Arthropoda	Insecta	Diptera	Chloropidae	Rhodesiellinae	Rhodesiella	Rhodesiella sp.1
BYF_XKL0000897_BYF010_2024Jun3_China-Beijing_CHNBJ20240603j	Arthropoda	Insecta	Diptera	Cecidomyiidae	Cecidomyiinae	Trisopsis	Cecidomyiidae sp.98
BYF_XKL0000898_BYF010_2024Jun3_China-Beijing_CHNBJ20240603j	Arthropoda	Insecta	Diptera	Hybotidae			Hybotidae sp.2
BYF_XKL0000899_BYF010_2024Jun3_China-Beijing_CHNBJ20240603j	Arthropoda	Insecta	Diptera	Phoridae	Metopininae	Megaselia	Phoridae sp.5
BYF_XKL0000900_BYF010_2024Jun3_China-Beijing_CHNBJ20240603j	Arthropoda	Insecta	Diptera	Hybotidae			Hybotidae sp.2
BYF_XKL0000901_BYF010_2024Jun3_China-Beijing_CHNBJ20240603j	Arthropoda	Insecta	Diptera	Chloropidae	Rhodesiellinae	Rhodesiella	Rhodesiella sp.1
BYF_XKL0000902_BYF010_2024Jun3_China-Beijing_CHNBJ20240603j	Arthropoda	Insecta	Diptera	Chironomidae	Diamesinae	Potthastia	Potthastia gaedii
BYF_XKL0000904_BYF010_2024Jun3_China-Beijing_CHNBJ20240603j	Arthropoda	Insecta	Diptera	Phoridae			Phoridae sp.25
BYF_XKL0000905_BYF010_2024Jun3_China-Beijing_CHNBJ20240603j	Arthropoda	Insecta	Diptera	Chironomidae			Chironomidae sp.4
BYF_XKL0000906_BYF010_2024Jun3_China-Beijing_CHNBJ20240603j	Arthropoda	Insecta	Diptera	Ceratopogonidae	Forcipomyiinae	Forcipomyia	Forcipomyia bikanni
BYF_XKL0000907_BYF010_2024Jun3_China-Beijing_CHNBJ20240603j	Arthropoda	Insecta	Diptera	Cecidomyiidae	Lestremiinae	Anaretella	Cecidomyiidae sp.240
BYF_XKL0000908_BYF010_2024Jun3_China-Beijing_CHNBJ20240603j	Arthropoda	Insecta	Diptera	Phoridae	Metopininae	Megaselia	Phoridae sp.5
BYF_XKL0000909_BYF010_2024Jun3_China-Beijing_CHNBJ20240603j	Arthropoda	Insecta	Diptera	Hybotidae			Hybotidae sp.3
BYF_XKL0000910_BYF010_2024Jun3_China-Beijing_CHNBJ20240603j	Arthropoda	Insecta	Diptera	Chloropidae	Oscinellinae	Trachysiphonella	Trachysiphonella sp.1
BYF_XKL0000912_BYF010_2024Jun3_China-Beijing_CHNBJ20240603j	Arthropoda	Insecta	Diptera	Sciaridae			Sciaridae sp.26
BYF_XKL0000913_BYF010_2024Jun3_China-Beijing_CHNBJ20240603j	Arthropoda	Insecta	Diptera	Chironomidae	Orthocladiinae	Mesosmittia	Mesosmittia flexuella
BYF_XKL0000915_BYF010_2024Jun3_China-Beijing_CHNBJ20240603j	Arthropoda	Insecta	Diptera	Cecidomyiidae	Cecidomyiinae		Cecidomyiidae sp.25
BYF_XKL0000917_BYF010_2024Jun3_China-Beijing_CHNBJ20240603j	Arthropoda	Insecta	Diptera	Cecidomyiidae	Cecidomyiinae		Cecidomyiidae sp.25
BYF_XKL0000918_BYF010_2024Jun3_China-Beijing_CHNBJ20240603j	Arthropoda	Insecta	Diptera	Cecidomyiidae	Cecidomyiinae	Monobremia	Cecidomyiidae sp.103
BYF_XKL0000920_BYF010_2024Jun3_China-Beijing_CHNBJ20240603j	Arthropoda	Insecta	Diptera	Chloropidae	Rhodesiellinae	Rhodesiella	Rhodesiella sp.1
BYF_XKL0000921_BYF010_2024Jun3_China-Beijing_CHNBJ20240603j	Arthropoda	Insecta	Diptera	Cecidomyiidae	Lestremiinae		Cecidomyiidae sp.4
BYF_XKL0000922_BYF010_2024Jun3_China-Beijing_CHNBJ20240603j	Arthropoda	Insecta	Diptera	Chloropidae	Rhodesiellinae	Rhodesiella	Rhodesiella sp.1
BYF_XKL0000923_BYF010_2024Jun3_China-Beijing_CHNBJ20240603j	Arthropoda	Insecta	Diptera	Chloropidae	Rhodesiellinae	Rhodesiella	Rhodesiella sp.1
BYF_XKL0000926_BYF010_2024Jun3_China-Beijing_CHNBJ20240603j	Arthropoda	Insecta	Diptera	Chloropidae	Rhodesiellinae	Rhodesiella	Rhodesiella plumiger
BYF_XKL0000927_BYF010_2024Jun3_China-Beijing_CHNBJ20240603j	Arthropoda	Insecta	Diptera	Chloropidae	Rhodesiellinae	Rhodesiella	Rhodesiella sp.1
BYF_XKL0000929_BYF010_2024Jun3_China-Beijing_CHNBJ20240603j	Arthropoda	Insecta	Diptera	Cecidomyiidae	Cecidomyiinae	Arthrocnodax	Cecidomyiidae sp.104
BYF_XKL0000932_BYF010_2024Jun3_China-Beijing_CHNBJ20240603j	Arthropoda	Insecta	Diptera	Phoridae	Metopininae	Megaselia	Phoridae sp.5
BYF_XKL0000933_BYF010_2024Jun3_China-Beijing_CHNBJ20240603j	Arthropoda	Insecta	Diptera	Cecidomyiidae	Cecidomyiinae	Rhopalomyia	Cecidomyiidae sp.105
BYF_XKL0000934_BYF010_2024Jun3_China-Beijing_CHNBJ20240603j	Arthropoda	Insecta	Diptera	Chloropidae	Rhodesiellinae	Rhodesiella	Rhodesiella sp.1
BYF_XKL0000935_BYF010_2024Jun3_China-Beijing_CHNBJ20240603j	Arthropoda	Insecta	Diptera	Sciaridae			Sciaridae sp.26
BYF_XKL0000936_BYF010_2024Jun3_China-Beijing_CHNBJ20240603j	Arthropoda	Insecta	Diptera	Cecidomyiidae	Cecidomyiinae	Rhopalomyia	Cecidomyiidae sp.106
BYF_XKL0000939_BYF010_2024Jun3_China-Beijing_CHNBJ20240603j	Arthropoda	Insecta	Diptera	Cecidomyiidae	Cecidomyiinae		Cecidomyiidae sp.108
BYF_XKL0000940_BYF010_2024Jun3_China-Beijing_CHNBJ20240603j	Arthropoda	Insecta	Diptera	Cecidomyiidae	Cecidomyiinae		Cecidomyiidae sp.109
BYF_XKL0000941_BYF010_2024Jun3_China-Beijing_CHNBJ20240603j	Arthropoda	Insecta	Diptera	Cecidomyiidae	Winnertziinae	Winnertzia	Cecidomyiidae sp.241
BYF_XKL0000946_BYF010_2024Jun3_China-Beijing_CHNBJ20240603j	Arthropoda	Insecta	Diptera	Cecidomyiidae	Cecidomyiinae		Cecidomyiidae sp.101
BYF_XKL0000947_BYF010_2024Jun3_China-Beijing_CHNBJ20240603j	Arthropoda	Insecta	Diptera	Chloropidae	Rhodesiellinae	Rhodesiella	Rhodesiella sp.1
BYF_XKL0000997_BYF011_2024Apr6_China-Beijing_CHNBJ20240406b	Arthropoda	Insecta	Diptera	Sciaridae		Scatopsciara	Scatopsciara atomaria
BYF_XKL0000998_BYF011_2024Apr6_China-Beijing_CHNBJ20240406b	Arthropoda	Insecta	Diptera	Sciaridae		Scatopsciara	Scatopsciara atomaria
BYF_XKL0000999_BYF011_2024Apr6_China-Beijing_CHNBJ20240406b	Arthropoda	Insecta	Diptera	Psychodidae	Psychodinae	Psychoda	Psychoda alternata
BYF_XKL0001000_BYF011_2024Apr6_China-Beijing_CHNBJ20240406b	Arthropoda	Insecta	Diptera	Chloropidae	Oscinellinae	Gampsocera	Gampsocera sp.1
BYF_XKL0001002_BYF011_2024Apr6_China-Beijing_CHNBJ20240406b	Arthropoda	Insecta	Diptera	Psychodidae	Psychodinae	Psychoda	Psychoda cinerea
BYF_XKL0001003_BYF011_2024Apr6_China-Beijing_CHNBJ20240406b	Arthropoda	Insecta	Diptera	Cecidomyiidae	Lestremiinae		Cecidomyiidae sp.5
BYF_XKL0001004_BYF011_2024Apr6_China-Beijing_CHNBJ20240406b	Arthropoda	Insecta	Diptera	Cecidomyiidae	Micromyinae	Campylomyza	Cecidomyiidae sp.6
BYF_XKL0001005_BYF011_2024Apr6_China-Beijing_CHNBJ20240406b	Arthropoda	Insecta	Diptera	Psychodidae	Psychodinae	Psychoda	Psychoda alternata
BYF_XKL0001006_BYF011_2024Apr6_China-Beijing_CHNBJ20240406b	Arthropoda	Insecta	Diptera	Chloropidae	Oscinellinae	Elachiptera	Elachiptera sp.1
BYF_XKL0001007_BYF011_2024Apr6_China-Beijing_CHNBJ20240406b	Arthropoda	Insecta	Diptera	Sciaridae		Scatopsciara	Scatopsciara atomaria
BYF_XKL0001008_BYF011_2024Apr6_China-Beijing_CHNBJ20240406b	Arthropoda	Insecta	Diptera	Psychodidae	Psychodinae	Psychoda	Psychoda alternata
BYF_XKL0001010_BYF011_2024Apr6_China-Beijing_CHNBJ20240406b	Arthropoda	Insecta	Diptera	Chironomidae	Chironominae	Polypedilum	Polypedilum japonicum
BYF_XKL0001011_BYF011_2024Apr6_China-Beijing_CHNBJ20240406b	Arthropoda	Insecta	Diptera	Sciaridae		Scatopsciara	Scatopsciara atomaria
BYF_XKL0001012_BYF011_2024Apr6_China-Beijing_CHNBJ20240406b	Arthropoda	Insecta	Diptera	Cecidomyiidae	Lestremiinae	Anaretella	Cecidomyiidae sp.1
BYF_XKL0001013_BYF011_2024Apr6_China-Beijing_CHNBJ20240406b	Arthropoda	Insecta	Diptera	Psychodidae	Psychodinae	Psychoda	Psychoda alternata
BYF_XKL0001014_BYF011_2024Apr6_China-Beijing_CHNBJ20240406b	Arthropoda	Insecta	Diptera	Cecidomyiidae	Lestremiinae	Anaretella	Cecidomyiidae sp.1
BYF_XKL0001015_BYF011_2024Apr6_China-Beijing_CHNBJ20240406b	Arthropoda	Insecta	Diptera	Cecidomyiidae	Lestremiinae		Cecidomyiidae sp.4
BYF_XKL0001017_BYF011_2024Apr6_China-Beijing_CHNBJ20240406b	Arthropoda	Insecta	Diptera	Sciaridae		Lycoriella	Lycoriella sativae
BYF_XKL0001018_BYF011_2024Apr6_China-Beijing_CHNBJ20240406b	Arthropoda	Insecta	Diptera	Cecidomyiidae	Lestremiinae	Anaretella	Cecidomyiidae sp.1
BYF_XKL0001019_BYF011_2024Apr6_China-Beijing_CHNBJ20240406b	Arthropoda	Insecta	Diptera	Cecidomyiidae	Lestremiinae	Anaretella	Cecidomyiidae sp.1
BYF_XKL0001020_BYF011_2024Apr6_China-Beijing_CHNBJ20240406b	Arthropoda	Insecta	Diptera	Chironomidae	Chironominae	Tanytarsus	Tanytarsus tamakutibasi
BYF_XKL0001021_BYF011_2024Apr6_China-Beijing_CHNBJ20240406b	Arthropoda	Insecta	Diptera	Cecidomyiidae	Micromyinae	Campylomyza	Cecidomyiidae sp.6
BYF_XKL0001022_BYF011_2024Apr6_China-Beijing_CHNBJ20240406b	Arthropoda	Insecta	Diptera	Psychodidae	Psychodinae	Psychoda	Psychoda alternata
BYF_XKL0001075_BYF012_2024Apr6_China-Beijing_CHNBJ20240406a	Arthropoda	Insecta	Diptera	Sciaridae		Bradysia	Bradysia sp.1
BYF_XKL0001076_BYF012_2024Apr6_China-Beijing_CHNBJ20240406a	Arthropoda	Insecta	Diptera	Psychodidae	Psychodinae	Psychoda	Psychoda alternata
BYF_XKL0001077_BYF012_2024Apr6_China-Beijing_CHNBJ20240406a	Arthropoda	Insecta	Diptera	Psychodidae	Psychodinae	Psychoda	Psychoda alternata
BYF_XKL0001078_BYF012_2024Apr6_China-Beijing_CHNBJ20240406a	Arthropoda	Insecta	Diptera	Psychodidae	Psychodinae	Psychoda	Psychoda alternata
BYF_XKL0001079_BYF012_2024Apr6_China-Beijing_CHNBJ20240406a	Arthropoda	Insecta	Diptera	Psychodidae	Psychodinae	Psychoda	Psychoda alternata
BYF_XKL0001080_BYF012_2024Apr6_China-Beijing_CHNBJ20240406a	Arthropoda	Insecta	Diptera	Psychodidae	Psychodinae	Psychoda	Psychoda alternata
BYF_XKL0001081_BYF012_2024Apr6_China-Beijing_CHNBJ20240406a	Arthropoda	Insecta	Diptera	Psychodidae	Psychodinae	Psychoda	Psychoda alternata
BYF_XKL0001082_BYF012_2024Apr6_China-Beijing_CHNBJ20240406a	Arthropoda	Insecta	Diptera	Psychodidae	Psychodinae	Psychoda	Psychoda alternata
BYF_XKL0001083_BYF012_2024Apr6_China-Beijing_CHNBJ20240406a	Arthropoda	Insecta	Diptera	Psychodidae	Psychodinae	Psychoda	Psychoda alternata
BYF_XKL0001084_BYF012_2024May4_China-Beijing_CHNBJ20240504a	Arthropoda	Insecta	Diptera	Psychodidae	Psychodinae	Psychoda	Psychoda alternata
BYF_XKL0001085_BYF012_2024May4_China-Beijing_CHNBJ20240504a	Arthropoda	Insecta	Diptera	Psychodidae	Psychodinae	Psychoda	Psychoda cinerea
BYF_XKL0001086_BYF012_2024May4_China-Beijing_CHNBJ20240504a	Arthropoda	Insecta	Diptera	Psychodidae	Psychodinae	Psychoda	Psychoda alternata
BYF_XKL0001087_BYF012_2024May4_China-Beijing_CHNBJ20240504a	Arthropoda	Insecta	Diptera	Sciaridae			Sciaridae sp.1
BYF_XKL0001088_BYF012_2024May4_China-Beijing_CHNBJ20240504a	Arthropoda	Insecta	Diptera	Drosophilidae			Drosophilidae sp.1
BYF_XKL0001089_BYF012_2024May4_China-Beijing_CHNBJ20240504a	Arthropoda	Insecta	Diptera	Psychodidae	Psychodinae	Psychoda	Psychoda alternata
BYF_XKL0001090_BYF012_2024May4_China-Beijing_CHNBJ20240504a	Arthropoda	Insecta	Diptera	Psychodidae	Psychodinae	Psychoda	Psychoda alternata
BYF_XKL0001091_BYF012_2024May4_China-Beijing_CHNBJ20240504a	Arthropoda	Insecta	Diptera	Psychodidae	Psychodinae	Psychoda	Psychoda alternata
BYF_XKL0001092_BYF012_2024May4_China-Beijing_CHNBJ20240504a	Arthropoda	Insecta	Diptera	Psychodidae	Psychodinae	Psychoda	Psychoda alternata
BYF_XKL0001093_BYF012_2024May4_China-Beijing_CHNBJ20240504a	Arthropoda	Insecta	Diptera	Psychodidae	Psychodinae	Psychoda	Psychoda alternata
BYF_XKL0001094_BYF012_2024May4_China-Beijing_CHNBJ20240504a	Arthropoda	Insecta	Diptera	Psychodidae	Psychodinae	Psychoda	Psychoda alternata
BYF_XKL0001096_BYF012_2024May4_China-Beijing_CHNBJ20240504a	Arthropoda	Insecta	Diptera	Psychodidae	Psychodinae	Psychoda	Psychoda alternata
BYF_XKL0001097_BYF012_2024May4_China-Beijing_CHNBJ20240504a	Arthropoda	Insecta	Diptera	Psychodidae	Psychodinae	Psychoda	Psychoda alternata
BYF_XKL0001098_BYF012_2024May4_China-Beijing_CHNBJ20240504a	Arthropoda	Insecta	Diptera	Psychodidae	Psychodinae	Psychoda	Psychoda alternata
BYF_XKL0001099_BYF012_2024May4_China-Beijing_CHNBJ20240504a	Arthropoda	Insecta	Diptera	Psychodidae	Psychodinae	Psychoda	Psychoda alternata
BYF_XKL0001100_BYF012_2024May4_China-Beijing_CHNBJ20240504a	Arthropoda	Insecta	Diptera	Psychodidae	Psychodinae	Psychoda	Psychoda alternata
BYF_XKL0001101_BYF012_2024May4_China-Beijing_CHNBJ20240504a	Arthropoda	Insecta	Diptera	Psychodidae	Psychodinae	Psychoda	Psychoda alternata
BYF_XKL0001102_BYF012_2024May4_China-Beijing_CHNBJ20240504a	Arthropoda	Insecta	Diptera	Cecidomyiidae	Porricondylinae	Claspettomyia	Cecidomyiidae sp.2
BYF_XKL0001103_BYF012_2024May4_China-Beijing_CHNBJ20240504a	Arthropoda	Insecta	Diptera	Psychodidae	Psychodinae	Psychoda	Psychoda alternata
BYF_XKL0001104_BYF012_2024May4_China-Beijing_CHNBJ20240504a	Arthropoda	Insecta	Diptera	Cecidomyiidae	Cecidomyiinae		Cecidomyiidae sp.3
BYF_XKL0001105_BYF012_2024May4_China-Beijing_CHNBJ20240504a	Arthropoda	Insecta	Diptera	Psychodidae	Psychodinae	Psychoda	Psychoda alternata
BYF_XKL0001106_BYF012_2024May4_China-Beijing_CHNBJ20240504a	Arthropoda	Insecta	Diptera	Psychodidae	Psychodinae	Psychoda	Psychoda alternata
BYF_XKL0001107_BYF012_2024May4_China-Beijing_CHNBJ20240504a	Arthropoda	Insecta	Diptera	Psychodidae	Psychodinae	Psychoda	Psychoda alternata
BYF_XKL0001108_BYF012_2024May4_China-Beijing_CHNBJ20240504a	Arthropoda	Insecta	Diptera	Psychodidae	Psychodinae	Psychoda	Psychoda alternata
BYF_XKL0001109_BYF012_2024May4_China-Beijing_CHNBJ20240504a	Arthropoda	Insecta	Diptera	Psychodidae	Psychodinae	Psychoda	Psychoda alternata
BYF_XKL0001110_BYF012_2024May4_China-Beijing_CHNBJ20240504a	Arthropoda	Insecta	Diptera	Psychodidae	Psychodinae	Psychoda	Psychoda alternata
BYF_XKL0001111_BYF012_2024May4_China-Beijing_CHNBJ20240504a	Arthropoda	Insecta	Diptera	Psychodidae	Psychodinae	Psychoda	Psychoda alternata
BYF_XKL0001112_BYF012_2024May4_China-Beijing_CHNBJ20240504a	Arthropoda	Insecta	Diptera	Psychodidae	Psychodinae	Psychoda	Psychoda alternata
BYF_XKL0001113_BYF012_2024May4_China-Beijing_CHNBJ20240504a	Arthropoda	Insecta	Diptera	Psychodidae	Psychodinae	Psychoda	Psychoda alternata
BYF_XKL0001114_BYF012_2024May4_China-Beijing_CHNBJ20240504a	Arthropoda	Insecta	Diptera	Psychodidae	Psychodinae	Psychoda	Psychoda alternata
BYF_XKL0001115_BYF012_2024May4_China-Beijing_CHNBJ20240504a	Arthropoda	Insecta	Diptera	Psychodidae	Psychodinae	Psychoda	Psychoda alternata
BYF_XKL0001116_BYF012_2024May4_China-Beijing_CHNBJ20240504a	Arthropoda	Insecta	Diptera	Psychodidae	Psychodinae	Psychoda	Psychoda alternata
BYF_XKL0001117_BYF012_2024May4_China-Beijing_CHNBJ20240504a	Arthropoda	Insecta	Diptera	Cecidomyiidae	Cecidomyiinae		Cecidomyiidae sp.3
BYF_XKL0001118_BYF012_2024May4_China-Beijing_CHNBJ20240504a	Arthropoda	Insecta	Diptera	Psychodidae	Psychodinae	Psychoda	Psychoda alternata
BYF_XKL0001119_BYF012_2024May4_China-Beijing_CHNBJ20240504a	Arthropoda	Insecta	Diptera	Psychodidae	Psychodinae	Psychoda	Psychoda alternata
BYF_XKL0001121_BYF012_2024May4_China-Beijing_CHNBJ20240504a	Arthropoda	Insecta	Diptera	Psychodidae	Psychodinae	Psychoda	Psychoda alternata
BYF_XKL0001122_BYF012_2024May4_China-Beijing_CHNBJ20240504a	Arthropoda	Insecta	Diptera	Psychodidae	Psychodinae	Psychoda	Psychoda alternata
BYF_XKL0001123_BYF012_2024May4_China-Beijing_CHNBJ20240504a	Arthropoda	Insecta	Diptera	Chironomidae	Chironominae	Tanytarsus	Tanytarsus sp.1
BYF_XKL0001124_BYF012_2024May4_China-Beijing_CHNBJ20240504a	Arthropoda	Insecta	Diptera	Cecidomyiidae	Cecidomyiinae	Lauthia	Lauthia cardui
BYF_XKL0001126_BYF012_2024May4_China-Beijing_CHNBJ20240504a	Arthropoda	Insecta	Diptera	Psychodidae	Psychodinae	Psychoda	Psychoda alternata
BYF_XKL0001127_BYF012_2024May4_China-Beijing_CHNBJ20240504a	Arthropoda	Insecta	Diptera	Psychodidae	Psychodinae	Psychoda	Psychoda cinerea
BYF_XKL0001189_BYF013_2024Jun1_China-Beijing_CHNBJ20240601a_ ;658;200; 0; 0	Arthropoda	Insecta	Diptera	Psychodidae	Psychodinae	Psychoda	Psychoda cinerea
BYF_XKL0001190_BYF013_2024Jun1_China-Beijing_CHNBJ20240601a_ ;658;25; 0; 0	Arthropoda	Insecta	Diptera	Hybotidae	Tachydromiinae	Crossopalpus	Crossopalpus sp.1
BYF_XKL0001191_BYF013_2024Jun1_China-Beijing_CHNBJ20240601a_ ;658;50; 0; 0	Arthropoda	Insecta	Diptera	Cecidomyiidae	Lestremiinae		Cecidomyiidae sp.4
BYF_XKL0001192_BYF013_2024Jun1_China-Beijing_CHNBJ20240601a_ ;658;25; 0; 0	Arthropoda	Insecta	Diptera	Psychodidae	Psychodinae	Psychoda	Psychoda alternata
BYF_XKL0001193_BYF013_2024Jun1_China-Beijing_CHNBJ20240601a_ ;658;25; 0; 0	Arthropoda	Insecta	Diptera	Psychodidae	Psychodinae	Psychoda	Psychoda cinerea
BYF_XKL0001194_BYF013_2024Jun1_China-Beijing_CHNBJ20240601a_ ;658;100; 2; 1	Arthropoda	Insecta	Diptera	Sciaridae		Bradysia	Bradysia sp.2
BYF_XKL0001195_BYF013_2024Jun1_China-Beijing_CHNBJ20240601a_ ;658;25; 0; 0	Arthropoda	Insecta	Diptera	Psychodidae	Psychodinae	Psychoda	Psychoda alternata
BYF_XKL0001196_BYF013_2024Jun1_China-Beijing_CHNBJ20240601a_ ;658;25; 0; 0	Arthropoda	Insecta	Diptera	Chloropidae	Oscinellinae		Chloropidae sp.1
BYF_XKL0001198_BYF013_2024Jun1_China-Beijing_CHNBJ20240601a_ ;658;100; 1; 0	Arthropoda	Insecta	Diptera	Chironomidae	Chironominae	Polypedilum	Polypedilum japonicum
BYF_XKL0001201_BYF013_2024Jun1_China-Beijing_CHNBJ20240601a_ ;658;25; 0; 0	Arthropoda	Insecta	Diptera	Psychodidae	Psychodinae	Psychoda	Psychoda alternata
BYF_XKL0001202_BYF013_2024Jun1_China-Beijing_CHNBJ20240601a_ ;658;25; 0; 0	Arthropoda	Insecta	Diptera	Psychodidae	Psychodinae	Psychoda	Psychoda alternata
BYF_XKL0001203_BYF013_2024Jun1_China-Beijing_CHNBJ20240601a_ ;658;25; 0; 0	Arthropoda	Insecta	Diptera	Agromyzidae			Agromyzidae sp.1
BYF_XKL0001205_BYF013_2024Jun1_China-Beijing_CHNBJ20240601a_ ;658;50; 0; 0	Arthropoda	Insecta	Diptera	Chironomidae	Orthocladiinae	Smittia	Smittia edwardsi
BYF_XKL0001206_BYF013_2024Jun1_China-Beijing_CHNBJ20240601a_ ;658;25; 0; 0	Arthropoda	Insecta	Diptera	Psychodidae	Psychodinae	Psychoda	Psychoda alternata
BYF_XKL0001207_BYF013_2024Jun1_China-Beijing_CHNBJ20240601a_ ;658;24; 0; 0	Arthropoda	Insecta	Diptera	Drosophilidae	Drosophilinae	Scaptomyza	Scaptomyza pallida
BYF_XKL0001208_BYF013_2024Jun1_China-Beijing_CHNBJ20240601a_ ;658;100; 0; 0	Arthropoda	Insecta	Diptera	Chironomidae	Chironominae	Tanytarsus	Tanytarsus sp.2
BYF_XKL0001209_BYF013_2024Jun1_China-Beijing_CHNBJ20240601a_ ;658;25; 0; 0	Arthropoda	Insecta	Diptera	Cecidomyiidae	Porricondylinae	Isocolpodia	Cecidomyiidae sp.7
BYF_XKL0001210_BYF013_2024Jun1_China-Beijing_CHNBJ20240601a_ ;658;25; 0; 0	Arthropoda	Insecta	Diptera	Psychodidae	Psychodinae	Psychoda	Psychoda alternata
BYF_XKL0001211_BYF013_2024Jun1_China-Beijing_CHNBJ20240601a_ ;658;25; 0; 0	Arthropoda	Insecta	Diptera	Ceratopogonidae	Forcipomyiinae	Forcipomyia	Forcipomyia bikanni
BYF_XKL0001212_BYF013_2024Jun1_China-Beijing_CHNBJ20240601a_ ;658;500; 0; 0	Arthropoda	Insecta	Diptera	Psychodidae	Psychodinae	Psychoda	Psychoda cinerea
BYF_XKL0001213_BYF013_2024Jun1_China-Beijing_CHNBJ20240601a_ ;658;15; 0; 0	Arthropoda	Insecta	Diptera	Psychodidae	Psychodinae	Psychoda	Psychoda alternata
BYF_XKL0001217_BYF013_2024Jun1_China-Beijing_CHNBJ20240601a_ ;658;7; 2; 0	Arthropoda	Insecta	Diptera	Psychodidae	Psychodinae	Psychoda	Psychoda alternata
BYF_XKL0001218_BYF013_2024Jun1_China-Beijing_CHNBJ20240601a_ ;658;10; 0; 0	Arthropoda	Insecta	Diptera	Psychodidae	Psychodinae	Psychoda	Psychoda alternata
BYF_XKL0001219_BYF013_2024Jun1_China-Beijing_CHNBJ20240601a_ ;658;21; 0; 0	Arthropoda	Insecta	Diptera	Psychodidae	Psychodinae	Psychoda	Psychoda alternata
BYF_XKL0001221_BYF013_2024Jun1_China-Beijing_CHNBJ20240601a_ ;658;100; 0; 0	Arthropoda	Insecta	Diptera	Psychodidae	Psychodinae	Psychoda	Psychoda cinerea
BYF_XKL0001222_BYF013_2024Jun1_China-Beijing_CHNBJ20240601a_ ;658;25; 0; 0	Arthropoda	Insecta	Diptera	Chironomidae	Tanypodinae	Procladius	Procladius sp.1
BYF_XKL0001224_BYF013_2024Jun1_China-Beijing_CHNBJ20240601a_ ;658;23; 0; 0	Arthropoda	Insecta	Diptera	Psychodidae	Psychodinae	Psychoda	Psychoda alternata
BYF_XKL0001225_BYF013_2024Jun1_China-Beijing_CHNBJ20240601a_ ;658;100; 0; 0	Arthropoda	Insecta	Diptera	Cecidomyiidae	Porricondylinae	Isocolpodia	Cecidomyiidae sp.7
BYF_XKL0001226_BYF013_2024Jun1_China-Beijing_CHNBJ20240601a_ ;658;25; 0; 0	Arthropoda	Insecta	Diptera	Psychodidae	Psychodinae	Psychoda	Psychoda alternata
BYF_XKL0001227_BYF013_2024Jun1_China-Beijing_CHNBJ20240601a_ ;658;100; 0; 0	Arthropoda	Insecta	Diptera	Psychodidae	Psychodinae	Psychoda	Psychoda alternata
BYF_XKL0001228_BYF013_2024Jun1_China-Beijing_CHNBJ20240601a_ ;658;25; 0; 0	Arthropoda	Insecta	Diptera	Psychodidae	Psychodinae	Psychoda	Psychoda alternata
BYF_XKL0001230_BYF013_2024Jun1_China-Beijing_CHNBJ20240601a_ ;658;100; 0; 0	Arthropoda	Insecta	Diptera	Chironomidae	Chironominae	Chironomus	Chironomus nipponensis
BYF_XKL0001231_BYF013_2024Jun1_China-Beijing_CHNBJ20240601a_ ;658;25; 0; 0	Arthropoda	Insecta	Diptera	Psychodidae	Psychodinae	Psychoda	Psychoda alternata
BYF_XKL0001232_BYF013_2024Jun1_China-Beijing_CHNBJ20240601a_ ;658;25; 0; 0	Arthropoda	Insecta	Diptera	Psychodidae	Psychodinae	Psychoda	Psychoda cinerea
BYF_XKL0001233_BYF013_2024Jun1_China-Beijing_CHNBJ20240601a_ ;658;25; 0; 0	Arthropoda	Insecta	Diptera	Psychodidae	Psychodinae	Psychoda	Psychoda alternata
BYF_XKL0001234_BYF013_2024Jun1_China-Beijing_CHNBJ20240601a_ ;658;25; 0; 0	Arthropoda	Insecta	Diptera	Chloropidae	Oscinellinae	Dasyopa	Dasyopa triangulata
BYF_XKL0001235_BYF013_2024Jun1_China-Beijing_CHNBJ20240601a_ ;658;25; 0; 0	Arthropoda	Insecta	Diptera	Cecidomyiidae	Lestremiinae		Cecidomyiidae sp.4
BYF_XKL0001315_BYF014_2024Jun1_China-Beijing_CHNBJ20240601a_ ;658;25; 0; 0	Arthropoda	Insecta	Diptera	Psychodidae	Psychodinae	Psychoda	Psychoda alternata
BYF_XKL0001316_BYF014_2024Jun1_China-Beijing_CHNBJ20240601a_ ;658;25; 0; 0	Arthropoda	Insecta	Diptera	Cecidomyiidae	Porricondylinae	Isocolpodia	Cecidomyiidae sp.7
BYF_XKL0001317_BYF014_2024Jun1_China-Beijing_CHNBJ20240601a_ ;658;11; 0; 0	Arthropoda	Insecta	Diptera	Psychodidae	Psychodinae	Psychoda	Psychoda alternata
BYF_XKL0001318_BYF014_2024Jun1_China-Beijing_CHNBJ20240601a_ ;658;5; 3; 2	Arthropoda	Insecta	Diptera	Psychodidae	Psychodinae	Psychoda	Psychoda alternata
BYF_XKL0001320_BYF014_2024Jun1_China-Beijing_CHNBJ20240601a_ ;658;25; 0; 0	Arthropoda	Insecta	Diptera	Psychodidae	Psychodinae	Psychoda	Psychoda alternata
BYF_XKL0001322_BYF014_2024Jun1_China-Beijing_CHNBJ20240601a_ ;658;15; 1; 1	Arthropoda	Insecta	Diptera	Anthomyiidae		Delia	Delia platura
BYF_XKL0001323_BYF014_2024Jun1_China-Beijing_CHNBJ20240601a_ ;658;18; 0; 0	Arthropoda	Insecta	Diptera	Psychodidae	Psychodinae	Psychoda	Psychoda alternata
BYF_XKL0001326_BYF014_2024Jun1_China-Beijing_CHNBJ20240601a_ ;658;23; 0; 0	Arthropoda	Insecta	Diptera	Psychodidae	Psychodinae	Psychoda	Psychoda alternata
BYF_XKL0001327_BYF014_2024Jun1_China-Beijing_CHNBJ20240601a_ ;658;25; 0; 0	Arthropoda	Insecta	Diptera	Chironomidae	Chironominae	Tanytarsus	Tanytarsus sp.3
BYF_XKL0001330_BYF014_2024Jun1_China-Beijing_CHNBJ20240601a_ ;658;14; 0; 0	Arthropoda	Insecta	Diptera	Psychodidae	Psychodinae	Psychoda	Psychoda alternata
BYF_XKL0001331_BYF015_2024Jun1_China-Beijing_CHNBJ20240601b_ ;658;25; 0; 0	Arthropoda	Insecta	Diptera	Chironomidae	Orthocladiinae	Smittia	Smittia edwardsi
BYF_XKL0001332_BYF015_2024Jun1_China-Beijing_CHNBJ20240601b_ ;658;25; 0; 0	Arthropoda	Insecta	Diptera	Ceratopogonidae	Forcipomyiinae	Dasyhelea	Dasyhelea ludingensis
BYF_XKL0001334_BYF015_2024Jun1_China-Beijing_CHNBJ20240601b_ ;658;100; 1; 1	Arthropoda	Insecta	Diptera	Sciaridae		Lycoriella	Lycoriella sativae
BYF_XKL0001335_BYF015_2024Jun1_China-Beijing_CHNBJ20240601b_ ;658;25; 0; 0	Arthropoda	Insecta	Diptera	Chloropidae	Oscinellinae	Dasyopa	Dasyopa triangulata
BYF_XKL0001336_BYF015_2024Jun1_China-Beijing_CHNBJ20240601b_ ;658;25; 0; 0	Arthropoda	Insecta	Diptera	Phoridae	Metopininae	Megaselia	Megaselia sp.2
BYF_XKL0001337_BYF015_2024Jun1_China-Beijing_CHNBJ20240601b_ ;658;25; 0; 0	Arthropoda	Insecta	Diptera	Chironomidae	Chironominae	Tanytarsus	Tanytarsus sp.1
BYF_XKL0001338_BYF015_2024Jun1_China-Beijing_CHNBJ20240601b_ ;658;25; 0; 0	Arthropoda	Insecta	Diptera	Chironomidae	Chironominae	Chironomus	Chironomus nipponensis
BYF_XKL0001339_BYF015_2024Jun1_China-Beijing_CHNBJ20240601b_ ;658;50; 0; 0	Arthropoda	Insecta	Diptera	Psychodidae	Psychodinae	Psychoda	Psychoda cinerea
BYF_XKL0001340_BYF015_2024Jun1_China-Beijing_CHNBJ20240601b_ ;658;25; 0; 0	Arthropoda	Insecta	Diptera	Cecidomyiidae	Lestremiinae		Cecidomyiidae sp.4
BYF_XKL0001341_BYF015_2024Jun1_China-Beijing_CHNBJ20240601b_ ;658;25; 0; 0	Arthropoda	Insecta	Diptera	Chironomidae	Chironominae	Polypedilum	Polypedilum sp.1
BYF_XKL0001342_BYF015_2024Jun1_China-Beijing_CHNBJ20240601b_ ;658;25; 0; 0	Arthropoda	Insecta	Diptera	Psychodidae	Psychodinae	Psychoda	Psychoda alternata
BYF_XKL0001345_BYF015_2024Jun1_China-Beijing_CHNBJ20240601b_ ;658;19; 1; 1	Arthropoda	Insecta	Diptera	Cecidomyiidae	Lestremiinae		Cecidomyiidae sp.4
BYF_XKL0001346_BYF015_2024Jun1_China-Beijing_CHNBJ20240601b_ ;658;25; 0; 0	Arthropoda	Insecta	Diptera	Chloropidae	Oscinellinae	Trachysiphonella	Trachysiphonella scutellata
BYF_XKL0001347_BYF015_2024Jun1_China-Beijing_CHNBJ20240601b_ ;658;25; 0; 0	Arthropoda	Insecta	Diptera	Drosophilidae	Drosophilinae	Drosophila	Drosophila melanogaster
BYF_XKL0001348_BYF015_2024Jun1_China-Beijing_CHNBJ20240601b_ ;658;50; 0; 0	Arthropoda	Insecta	Diptera	Cecidomyiidae	Porricondylinae	Isocolpodia	Cecidomyiidae sp.7
BYF_XKL0001349_BYF015_2024Jun1_China-Beijing_CHNBJ20240601b_ ;658;60; 1; 1	Arthropoda	Insecta	Diptera	Cecidomyiidae	Lestremiinae		Cecidomyiidae sp.4
BYF_XKL0001350_BYF015_2024Jun1_China-Beijing_CHNBJ20240601b_ ;658;25; 0; 0	Arthropoda	Insecta	Diptera	Cecidomyiidae	Lestremiinae	Anaretella	Cecidomyiidae sp.12
BYF_XKL0001351_BYF015_2024Jun1_China-Beijing_CHNBJ20240601b_ ;658;25; 0; 0	Arthropoda	Insecta	Diptera	Sciaridae		Bradysia	Bradysia sp.3
BYF_XKL0001352_BYF015_2024Jun1_China-Beijing_CHNBJ20240601b_ ;658;25; 0; 0	Arthropoda	Insecta	Diptera	Cecidomyiidae	Lestremiinae		Cecidomyiidae sp.4
BYF_XKL0001353_BYF015_2024Jun1_China-Beijing_CHNBJ20240601b_ ;658;25; 0; 0	Arthropoda	Insecta	Diptera	Chloropidae	Oscinellinae	Dasyopa	Dasyopa triangulata
BYF_XKL0001354_BYF015_2024Jun1_China-Beijing_CHNBJ20240601b_ ;658;25; 0; 0	Arthropoda	Insecta	Diptera	Ceratopogonidae	Forcipomyiinae	Dasyhelea	Dasyhelea ludingensis
BYF_XKL0001355_BYF015_2024Jun1_China-Beijing_CHNBJ20240601b_ ;658;25; 0; 0	Arthropoda	Insecta	Diptera	Chironomidae	Chironominae	Tanytarsus	Tanytarsus sp.3
BYF_XKL0001356_BYF015_2024Jun1_China-Beijing_CHNBJ20240601b_ ;658;50; 0; 0	Arthropoda	Insecta	Diptera	Sciaridae			Sciaridae sp.2
BYF_XKL0001357_BYF015_2024Jun1_China-Beijing_CHNBJ20240601b_ ;658;25; 0; 0	Arthropoda	Insecta	Diptera	Chloropidae	Oscinellinae	Trachysiphonella	Trachysiphonella scutellata
BYF_XKL0001358_BYF015_2024Jun1_China-Beijing_CHNBJ20240601b_ ;658;25; 0; 0	Arthropoda	Insecta	Diptera	Psychodidae	Psychodinae	Psychoda	Psychoda alternata
BYF_XKL0001359_BYF015_2024Jun1_China-Beijing_CHNBJ20240601b_ ;658;100; 0; 0	Arthropoda	Insecta	Diptera	Ceratopogonidae	Forcipomyiinae	Dasyhelea	Dasyhelea ludingensis
BYF_XKL0001360_BYF015_2024Jun1_China-Beijing_CHNBJ20240601b_ ;658;25; 0; 0	Arthropoda	Insecta	Diptera	Chironomidae	Chironominae	Cladopelma	Cladopelma edwardsi
BYF_XKL0001361_BYF015_2024Jun1_China-Beijing_CHNBJ20240601b_ ;658;50; 0; 0	Arthropoda	Insecta	Diptera	Sciaridae		Bradysia	Bradysia sp.3
BYF_XKL0001363_BYF015_2024Jun1_China-Beijing_CHNBJ20240601b_ ;658;50; 0; 0	Arthropoda	Insecta	Diptera	Culicidae	Culicinae	Culex	Culex pipiens
BYF_XKL0001364_BYF015_2024Jun1_China-Beijing_CHNBJ20240601b_ ;658;25; 0; 0	Arthropoda	Insecta	Diptera	Phoridae			Phoridae sp.7
BYF_XKL0001365_BYF015_2024Jun1_China-Beijing_CHNBJ20240601b_ ;658;50; 0; 0	Arthropoda	Insecta	Diptera	Sciaridae			Sciaridae sp.2
BYF_XKL0001366_BYF015_2024Jun1_China-Beijing_CHNBJ20240601b_ ;658;25; 0; 0	Arthropoda	Insecta	Diptera	Chironomidae	Chironominae	Tanytarsus	Tanytarsus sp.1
BYF_XKL0001367_BYF015_2024Jun1_China-Beijing_CHNBJ20240601b_ ;658;25; 0; 0	Arthropoda	Insecta	Diptera	Phoridae	Metopininae	Megaselia	Megaselia sp.6
BYF_XKL0001368_BYF015_2024Jun1_China-Beijing_CHNBJ20240601b_ ;658;50; 0; 0	Arthropoda	Insecta	Diptera	Sciaridae			Sciaridae sp.2
BYF_XKL0001369_BYF015_2024Jun1_China-Beijing_CHNBJ20240601b_ ;658;25; 0; 0	Arthropoda	Insecta	Diptera	Ceratopogonidae	Forcipomyiinae	Dasyhelea	Dasyhelea ludingensis
BYF_XKL0001370_BYF015_2024Jun1_China-Beijing_CHNBJ20240601b_ ;658;25; 0; 0	Arthropoda	Insecta	Diptera	Chloropidae	Oscinellinae	Trachysiphonella	Trachysiphonella scutellata
BYF_XKL0001371_BYF015_2024Jun1_China-Beijing_CHNBJ20240601b_ ;658;25; 0; 0	Arthropoda	Insecta	Diptera	Cecidomyiidae	Lestremiinae	Allarete	Cecidomyiidae sp.13
BYF_XKL0001372_BYF015_2024Jun1_China-Beijing_CHNBJ20240601b_ ;658;25; 0; 0	Arthropoda	Insecta	Diptera	Chironomidae	Chironominae	Chironomus	Chironomus sp.1
BYF_XKL0001373_BYF015_2024Jun1_China-Beijing_CHNBJ20240601b_ ;658;25; 0; 0	Arthropoda	Insecta	Diptera	Phoridae			Phoridae sp.6
BYF_XKL0001374_BYF015_2024Jun1_China-Beijing_CHNBJ20240601b_ ;658;50; 0; 0	Arthropoda	Insecta	Diptera	Chloropidae	Oscinellinae	Dasyopa	Dasyopa triangulata
BYF_XKL0001375_BYF015_2024Jun1_China-Beijing_CHNBJ20240601b_ ;658;25; 0; 0	Arthropoda	Insecta	Diptera	Cecidomyiidae	Lestremiinae		Cecidomyiidae sp.4
BYF_XKL0001377_BYF015_2024Jun1_China-Beijing_CHNBJ20240601b_ ;658;25; 0; 0	Arthropoda	Insecta	Diptera	Psychodidae	Psychodinae	Psychoda	Psychoda alternata
BYF_XKL0001379_BYF015_2024Jun1_China-Beijing_CHNBJ20240601b_ ;658;100; 0; 0	Arthropoda	Insecta	Diptera	Phoridae	Metopininae	Megaselia	Phoridae sp.5
BYF_XKL0001380_BYF015_2024Jun1_China-Beijing_CHNBJ20240601b_ ;658;100; 0; 0	Arthropoda	Insecta	Diptera	Sciaridae			Sciaridae sp.2
BYF_XKL0001381_BYF015_2024Jun1_China-Beijing_CHNBJ20240601b_ ;658;100; 2; 1	Arthropoda	Insecta	Diptera	Phoridae	Metopininae	Megaselia	Phoridae sp.5
BYF_XKL0001382_BYF015_2024Jun1_China-Beijing_CHNBJ20240601b_ ;658;25; 0; 0	Arthropoda	Insecta	Diptera	Sciaridae		Bradysia	Bradysia trivittata
BYF_XKL0001383_BYF015_2024Jun1_China-Beijing_CHNBJ20240601b_ ;658;25; 0; 0	Arthropoda	Insecta	Diptera	Chloropidae	Oscinellinae	Dasyopa	Dasyopa triangulata
BYF_XKL0001384_BYF015_2024Jun1_China-Beijing_CHNBJ20240601b_ ;658;25; 0; 0	Arthropoda	Insecta	Diptera	Chloropidae	Oscinellinae	Trachysiphonella	Trachysiphonella scutellata
BYF_XKL0001385_BYF015_2024Jun1_China-Beijing_CHNBJ20240601b_ ;658;25; 0; 0	Arthropoda	Insecta	Diptera	Psychodidae	Psychodinae	Psychoda	Psychoda cinerea
BYF_XKL0001386_BYF015_2024Jun1_China-Beijing_CHNBJ20240601b_ ;658;25; 0; 0	Arthropoda	Insecta	Diptera	Chironomidae	Chironominae	Tanytarsus	Tanytarsus sp.1
BYF_XKL0001388_BYF015_2024Jun1_China-Beijing_CHNBJ20240601b_ ;658;25; 0; 0	Arthropoda	Insecta	Diptera	Chloropidae	Oscinellinae	Trachysiphonella	Trachysiphonella scutellata
BYF_XKL0001389_BYF015_2024Jun1_China-Beijing_CHNBJ20240601b_ ;658;25; 0; 0	Arthropoda	Insecta	Diptera	Chironomidae	Chironominae	Dicrotendipes	Dicrotendipes sp.1
BYF_XKL0001390_BYF015_2024Jun1_China-Beijing_CHNBJ20240601b_ ;658;25; 0; 0	Arthropoda	Insecta	Diptera	Sciaridae		Bradysia	Bradysia trivittata
BYF_XKL0001391_BYF015_2024Jun1_China-Beijing_CHNBJ20240601b_ ;658;25; 0; 0	Arthropoda	Insecta	Diptera	Cecidomyiidae	Cecidomyiinae		Cecidomyiidae sp.3
BYF_XKL0001392_BYF015_2024Jun1_China-Beijing_CHNBJ20240601b_ ;658;25; 0; 0	Arthropoda	Insecta	Diptera	Sciaridae			Sciaridae sp.2
BYF_XKL0001393_BYF015_2024Jun1_China-Beijing_CHNBJ20240601b_ ;658;25; 0; 0	Arthropoda	Insecta	Diptera	Ceratopogonidae			Ceratopogonidae sp.1
BYF_XKL0001394_BYF015_2024Jun1_China-Beijing_CHNBJ20240601b_ ;658;25; 0; 0	Arthropoda	Insecta	Diptera	Psychodidae	Psychodinae	Psychoda	Psychoda alternata
BYF_XKL0001395_BYF015_2024Jun1_China-Beijing_CHNBJ20240601b_ ;658;25; 0; 0	Arthropoda	Insecta	Diptera	Ceratopogonidae	Forcipomyiinae	Dasyhelea	Dasyhelea ludingensis
BYF_XKL0001396_BYF015_2024Jun1_China-Beijing_CHNBJ20240601b_ ;658;50; 0; 0	Arthropoda	Insecta	Diptera	Agromyzidae	Phytomyzinae	Phytoliriomyza	Phytoliriomyza lanternaria
BYF_XKL0001397_BYF015_2024Jun1_China-Beijing_CHNBJ20240601b_ ;658;25; 0; 0	Arthropoda	Insecta	Diptera	Chloropidae	Oscinellinae	Trachysiphonella	Trachysiphonella scutellata
BYF_XKL0001398_BYF015_2024Jun1_China-Beijing_CHNBJ20240601b_ ;658;25; 0; 0	Arthropoda	Insecta	Diptera	Psychodidae	Psychodinae	Psychoda	Psychoda alternata
BYF_XKL0001399_BYF015_2024Jun1_China-Beijing_CHNBJ20240601b_ ;658;25; 0; 0	Arthropoda	Insecta	Diptera	Sciaridae		Bradysia	Bradysia sp.1
BYF_XKL0001400_BYF015_2024Jun1_China-Beijing_CHNBJ20240601b_ ;658;25; 0; 0	Arthropoda	Insecta	Diptera	Psychodidae	Psychodinae	Psychoda	Psychoda alternata
BYF_XKL0001401_BYF015_2024Jun1_China-Beijing_CHNBJ20240601b_ ;658;25; 0; 0	Arthropoda	Insecta	Diptera	Chloropidae	Oscinellinae	Dasyopa	Dasyopa triangulata
BYF_XKL0001402_BYF015_2024Jun1_China-Beijing_CHNBJ20240601b_ ;658;25; 0; 0	Arthropoda	Insecta	Diptera	Cecidomyiidae	Porricondylinae	Isocolpodia	Cecidomyiidae sp.7
BYF_XKL0001403_BYF015_2024Jun1_China-Beijing_CHNBJ20240601b_ ;658;100; 0; 0	Arthropoda	Insecta	Diptera	Agromyzidae			Agromyzidae sp.2
BYF_XKL0001404_BYF015_2024Jun1_China-Beijing_CHNBJ20240601b_ ;658;25; 0; 0	Arthropoda	Insecta	Diptera	Drosophilidae	Drosophilinae	Scaptomyza	Scaptomyza pallida
BYF_XKL0001405_BYF015_2024Jun1_China-Beijing_CHNBJ20240601b_ ;658;25; 0; 0	Arthropoda	Insecta	Diptera	Anthomyiidae		Delia	Delia platura
BYF_XKL0001406_BYF015_2024Jun1_China-Beijing_CHNBJ20240601b_ ;658;25; 0; 0	Arthropoda	Insecta	Diptera	Phoridae	Metopininae	Megaselia	Megaselia tecticauda
BYF_XKL0001407_BYF015_2024Jun1_China-Beijing_CHNBJ20240601b_ ;658;100; 0; 0	Arthropoda	Insecta	Diptera	Ceratopogonidae	Forcipomyiinae	Dasyhelea	Dasyhelea ludingensis
BYF_XKL0001408_BYF015_2024Jun1_China-Beijing_CHNBJ20240601b_ ;658;25; 0; 0	Arthropoda	Insecta	Diptera	Ceratopogonidae	Forcipomyiinae	Dasyhelea	Dasyhelea ludingensis
BYF_XKL0001410_BYF015_2024Jun1_China-Beijing_CHNBJ20240601b_ ;658;100; 1; 0	Arthropoda	Insecta	Diptera	Sciaridae		Bradysia	Bradysia sp.2
BYF_XKL0001413_BYF015_2024Jun1_China-Beijing_CHNBJ20240601b_ ;658;50; 0; 0	Arthropoda	Insecta	Diptera	Sciaridae			Sciaridae sp.16
BYF_XKL0001414_BYF015_2024Jun1_China-Beijing_CHNBJ20240601b_ ;658;25; 0; 0	Arthropoda	Insecta	Diptera	Sciaridae			Sciaridae sp.4
BYF_XKL0001415_BYF015_2024Jun1_China-Beijing_CHNBJ20240601b_ ;658;100; 0; 0	Arthropoda	Insecta	Diptera	Muscidae	Coenosiinae	Coenosia	Coenosia acuticornis
BYF_XKL0001416_BYF015_2024Jun1_China-Beijing_CHNBJ20240601b_ ;658;25; 0; 0	Arthropoda	Insecta	Diptera	Cecidomyiidae	Cecidomyiinae	Mycodiplosis	Cecidomyiidae sp.14
BYF_XKL0001417_BYF015_2024Jun1_China-Beijing_CHNBJ20240601b_ ;658;25; 0; 0	Arthropoda	Insecta	Diptera	Chloropidae	Oscinellinae	Trachysiphonella	Trachysiphonella scutellata
BYF_XKL0001418_BYF015_2024Jun1_China-Beijing_CHNBJ20240601b_ ;658;50; 0; 0	Arthropoda	Insecta	Diptera	Psychodidae	Psychodinae	Psychoda	Psychoda cinerea
BYF_XKL0001419_BYF015_2024Jun1_China-Beijing_CHNBJ20240601b_ ;658;15; 0; 0	Arthropoda	Insecta	Diptera	Cecidomyiidae	Cecidomyiinae		Cecidomyiidae sp.3
BYF_XKL0001420_BYF015_2024Jun1_China-Beijing_CHNBJ20240601b_ ;658;25; 0; 0	Arthropoda	Insecta	Diptera	Chironomidae	Chironominae	Tanytarsus	Tanytarsus sp.3
BYF_XKL0001421_BYF015_2024Jun1_China-Beijing_CHNBJ20240601b_ ;658;25; 0; 0	Arthropoda	Insecta	Diptera	Cecidomyiidae	Porricondylinae	Claspettomyia	Cecidomyiidae sp.15
BYF_XKL0001422_BYF015_2024Jun1_China-Beijing_CHNBJ20240601b_ ;658;25; 0; 0	Arthropoda	Insecta	Diptera	Cecidomyiidae	Lestremiinae	Allarete	Allarete vernalis
BYF_XKL0001423_BYF015_2024Jun1_China-Beijing_CHNBJ20240601b_ ;658;50; 0; 0	Arthropoda	Insecta	Diptera	Ceratopogonidae	Forcipomyiinae	Dasyhelea	Dasyhelea ludingensis
BYF_XKL0001424_BYF015_2024Jun1_China-Beijing_CHNBJ20240601b_ ;658;25; 0; 0	Arthropoda	Insecta	Diptera	Cecidomyiidae	Cecidomyiinae		Cecidomyiidae sp.3
BYF_XKL0001425_BYF015_2024Jun1_China-Beijing_CHNBJ20240601b_ ;658;25; 0; 0	Arthropoda	Insecta	Diptera	Chironomidae	Chironominae	Tanytarsus	Tanytarsus sp.3
BYF_XKL0001426_BYF016_2024Jun1_China-Beijing_CHNBJ20240601a_ ;658;100; 0; 0	Arthropoda	Insecta	Diptera	Cecidomyiidae	Lestremiinae		Cecidomyiidae sp.4
BYF_XKL0001427_BYF016_2024Jun1_China-Beijing_CHNBJ20240601a_ ;658;25; 0; 0	Arthropoda	Insecta	Diptera	Chironomidae	Chironominae	Dicrotendipes	Dicrotendipes sp.1
BYF_XKL0001428_BYF016_2024Jun1_China-Beijing_CHNBJ20240601a_ ;658;50; 0; 0	Arthropoda	Insecta	Diptera	Ceratopogonidae	Forcipomyiinae	Forcipomyia	Forcipomyia bikanni
BYF_XKL0001429_BYF016_2024Jun1_China-Beijing_CHNBJ20240601a_ ;658;25; 0; 0	Arthropoda	Insecta	Diptera	Chloropidae	Oscinellinae	Gampsocera	Gampsocera sp.1
BYF_XKL0001430_BYF016_2024Jun1_China-Beijing_CHNBJ20240601a_ ;658;50; 0; 0	Arthropoda	Insecta	Diptera	Drosophilidae	Drosophilinae	Scaptomyza	Scaptomyza pallida
BYF_XKL0001431_BYF016_2024Jun1_China-Beijing_CHNBJ20240601a_ ;658;25; 0; 0	Arthropoda	Insecta	Diptera	Chloropidae	Oscinellinae	Gampsocera	Gampsocera sp.1
BYF_XKL0001432_BYF016_2024Jun1_China-Beijing_CHNBJ20240601a_ ;658;25; 0; 0	Arthropoda	Insecta	Diptera	Psychodidae	Psychodinae	Clogmia	Clogmia albipunctata
BYF_XKL0001433_BYF016_2024Jun1_China-Beijing_CHNBJ20240601a_ ;658;100; 0; 0	Arthropoda	Insecta	Diptera	Agromyzidae			Agromyzidae sp.3
BYF_XKL0001434_BYF016_2024Jun1_China-Beijing_CHNBJ20240601a_ ;658;25; 0; 0	Arthropoda	Insecta	Diptera	Chironomidae	Chironominae	Tanytarsus	Tanytarsus sp.1
BYF_XKL0001435_BYF016_2024Jun1_China-Beijing_CHNBJ20240601a_ ;658;25; 0; 0	Arthropoda	Insecta	Diptera	Cecidomyiidae	Cecidomyiinae		Cecidomyiidae sp.3
BYF_XKL0001436_BYF016_2024Jun1_China-Beijing_CHNBJ20240601a_ ;658;25; 0; 0	Arthropoda	Insecta	Diptera	Cecidomyiidae	Cecidomyiinae		Cecidomyiidae sp.3
BYF_XKL0001437_BYF016_2024Jun1_China-Beijing_CHNBJ20240601a_ ;658;25; 0; 0	Arthropoda	Insecta	Diptera	Ceratopogonidae	Forcipomyiinae	Forcipomyia	Forcipomyia bikanni
BYF_XKL0001438_BYF016_2024Jun1_China-Beijing_CHNBJ20240601a_ ;658;50; 0; 0	Arthropoda	Insecta	Diptera	Cecidomyiidae	Cecidomyiinae	Rhopalomyia	Cecidomyiidae sp.16
BYF_XKL0001439_BYF016_2024Jun1_China-Beijing_CHNBJ20240601a_ ;658;25; 0; 0	Arthropoda	Insecta	Diptera	Chironomidae	Chironominae	Chironomus	Chironomus sp.2
BYF_XKL0001440_BYF016_2024Jun1_China-Beijing_CHNBJ20240601a_ ;658;25; 0; 0	Arthropoda	Insecta	Diptera	Psychodidae	Psychodinae	Psychoda	Psychoda alternata
BYF_XKL0001441_BYF016_2024Jun1_China-Beijing_CHNBJ20240601a_ ;658;25; 0; 0	Arthropoda	Insecta	Diptera	Psychodidae	Psychodinae	Psychoda	Psychoda alternata
BYF_XKL0001442_BYF016_2024Jun1_China-Beijing_CHNBJ20240601a_ ;658;21; 0; 0	Arthropoda	Insecta	Diptera	Cecidomyiidae	Cecidomyiinae		Cecidomyiidae sp.3
BYF_XKL0001443_BYF016_2024Jun1_China-Beijing_CHNBJ20240601a_ ;658;25; 0; 0	Arthropoda	Insecta	Diptera	Sciaridae			Sciaridae sp.1
BYF_XKL0001444_BYF016_2024Jun1_China-Beijing_CHNBJ20240601a_ ;658;14; 0; 1	Arthropoda	Insecta	Diptera	Sciaridae			Sciaridae sp.2
BYF_XKL0001445_BYF016_2024Jun1_China-Beijing_CHNBJ20240601a_ ;658;25; 0; 0	Arthropoda	Insecta	Diptera	Psychodidae	Psychodinae	Psychoda	Psychoda alternata
BYF_XKL0001446_BYF016_2024Jun1_China-Beijing_CHNBJ20240601a_ ;658;25; 0; 0	Arthropoda	Insecta	Diptera	Psychodidae	Psychodinae	Psychoda	Psychoda alternata
BYF_XKL0001447_BYF016_2024Jun1_China-Beijing_CHNBJ20240601a_ ;658;25; 0; 0	Arthropoda	Insecta	Diptera	Cecidomyiidae	Cecidomyiinae	Rhopalomyia	Cecidomyiidae sp.16
BYF_XKL0001451_BYF016_2024Jun1_China-Beijing_CHNBJ20240601a_ ;658;200; 0; 0	Arthropoda	Insecta	Diptera	Sciaridae			Sciaridae sp.2
BYF_XKL0001452_BYF016_2024Jun1_China-Beijing_CHNBJ20240601b_ ;658;25; 0; 0	Arthropoda	Insecta	Diptera	Dolichopodidae	Diaphorinae	Chrysotus	Chrysotus sp.1
BYF_XKL0001453_BYF016_2024Jun1_China-Beijing_CHNBJ20240601b_ ;658;25; 0; 0	Arthropoda	Insecta	Diptera	Chloropidae	Oscinellinae	Dasyopa	Dasyopa triangulata
BYF_XKL0001454_BYF016_2024Jun1_China-Beijing_CHNBJ20240601b_ ;658;25; 0; 0	Arthropoda	Insecta	Diptera	Phoridae	Metopininae	Megaselia	Megaselia sp.6
BYF_XKL0001455_BYF016_2024Jun1_China-Beijing_CHNBJ20240601b_ ;658;25; 0; 0	Arthropoda	Insecta	Diptera	Psychodidae	Psychodinae	Psychoda	Psychoda alternata
BYF_XKL0001456_BYF016_2024Jun1_China-Beijing_CHNBJ20240601b_ ;658;50; 0; 0	Arthropoda	Insecta	Diptera	Ceratopogonidae	Forcipomyiinae	Dasyhelea	Dasyhelea ludingensis
BYF_XKL0001457_BYF016_2024Jun1_China-Beijing_CHNBJ20240601b_ ;658;25; 0; 0	Arthropoda	Insecta	Diptera	Psychodidae	Psychodinae	Psychoda	Psychoda alternata
BYF_XKL0001459_BYF016_2024Jun1_China-Beijing_CHNBJ20240601b_ ;658;50; 0; 0	Arthropoda	Insecta	Diptera	Chloropidae	Oscinellinae	Trachysiphonella	Trachysiphonella scutellata
BYF_XKL0001460_BYF016_2024Jun1_China-Beijing_CHNBJ20240601b_ ;658;100; 3; 1	Arthropoda	Insecta	Diptera	Cecidomyiidae	Lestremiinae	Anaretella	Cecidomyiidae sp.17
BYF_XKL0001461_BYF016_2024Jun1_China-Beijing_CHNBJ20240601b_ ;658;25; 0; 0	Arthropoda	Insecta	Diptera	Cecidomyiidae	Lestremiinae	Allarete	Allarete vernalis
BYF_XKL0001462_BYF016_2024Jun1_China-Beijing_CHNBJ20240601b_ ;658;200; 0; 0	Arthropoda	Insecta	Diptera	Cecidomyiidae	Lestremiinae		Cecidomyiidae sp.4
BYF_XKL0001463_BYF016_2024Jun1_China-Beijing_CHNBJ20240601b_ ;658;25; 0; 0	Arthropoda	Insecta	Diptera	Agromyzidae	Phytomyzinae	Cerodontha	Cerodontha sp.1
BYF_XKL0001464_BYF016_2024Jun1_China-Beijing_CHNBJ20240601b_ ;658;25; 0; 0	Arthropoda	Insecta	Diptera	Psychodidae	Psychodinae	Psychoda	Psychoda alternata
BYF_XKL0001465_BYF016_2024Jun1_China-Beijing_CHNBJ20240601b_ ;658;50; 0; 0	Arthropoda	Insecta	Diptera	Sciaridae			Sciaridae sp.16
BYF_XKL0001466_BYF016_2024Jun1_China-Beijing_CHNBJ20240601b_ ;658;25; 0; 0	Arthropoda	Insecta	Diptera	Chloropidae	Oscinellinae	Dasyopa	Dasyopa triangulata
BYF_XKL0001467_BYF016_2024Jun1_China-Beijing_CHNBJ20240601b_ ;658;25; 0; 0	Arthropoda	Insecta	Diptera	Chloropidae	Oscinellinae	Trachysiphonella	Trachysiphonella scutellata
BYF_XKL0001468_BYF016_2024Jun1_China-Beijing_CHNBJ20240601b_ ;658;25; 0; 0	Arthropoda	Insecta	Diptera	Agromyzidae	Agromyzinae	Agromyza	Agromyza albipennis
BYF_XKL0001469_BYF016_2024Jun1_China-Beijing_CHNBJ20240601b_ ;658;25; 0; 0	Arthropoda	Insecta	Diptera	Chironomidae	Chironominae	Polypedilum	Polypedilum sp.1
BYF_XKL0001470_BYF016_2024Jun1_China-Beijing_CHNBJ20240601b_ ;658;25; 0; 0	Arthropoda	Insecta	Diptera	Dolichopodidae	Diaphorinae	Chrysotus	Chrysotus sp.1
BYF_XKL0001472_BYF016_2024Jun1_China-Beijing_CHNBJ20240601b_ ;658;200; 0; 0	Arthropoda	Insecta	Diptera	Phoridae	Metopininae	Megaselia	Megaselia sp.2
BYF_XKL0001473_BYF016_2024Jun1_China-Beijing_CHNBJ20240601b_ ;658;25; 0; 0	Arthropoda	Insecta	Diptera	Cecidomyiidae	Lestremiinae	Allarete	Allarete vernalis
BYF_XKL0001474_BYF016_2024Jun1_China-Beijing_CHNBJ20240601b_ ;658;25; 0; 0	Arthropoda	Insecta	Diptera	Culicidae	Culicinae	Culex	Culex pipiens
BYF_XKL0001475_BYF016_2024Jun1_China-Beijing_CHNBJ20240601b_ ;658;200; 0; 0	Arthropoda	Insecta	Diptera	Sciaridae			Sciaridae sp.2
BYF_XKL0001476_BYF016_2024Jun1_China-Beijing_CHNBJ20240601b_ ;658;100; 0; 0	Arthropoda	Insecta	Diptera	Psychodidae	Psychodinae	Psychoda	Psychoda cinerea
BYF_XKL0001477_BYF016_2024Jun1_China-Beijing_CHNBJ20240601b_ ;658;25; 0; 0	Arthropoda	Insecta	Diptera	Psychodidae	Psychodinae	Psychoda	Psychoda alternata
BYF_XKL0001480_BYF016_2024Jun1_China-Beijing_CHNBJ20240601b_ ;658;10; 0; 0	Arthropoda	Insecta	Diptera	Dolichopodidae	Diaphorinae	Chrysotus	Chrysotus sp.1
BYF_XKL0001481_BYF016_2024Jun1_China-Beijing_CHNBJ20240601b_ ;658;25; 0; 0	Arthropoda	Insecta	Diptera	Psychodidae	Psychodinae	Psychoda	Psychoda alternata
BYF_XKL0001482_BYF016_2024Jun1_China-Beijing_CHNBJ20240601b_ ;658;50; 0; 0	Arthropoda	Insecta	Diptera	Muscidae	Coenosiinae	Coenosia	Coenosia acuticornis
BYF_XKL0001483_BYF016_2024Jun1_China-Beijing_CHNBJ20240601b_ ;658;25; 0; 0	Arthropoda	Insecta	Diptera	Cecidomyiidae	Cecidomyiinae		Cecidomyiidae sp.3
BYF_XKL0001485_BYF016_2024Jun1_China-Beijing_CHNBJ20240601b_ ;658;50; 0; 0	Arthropoda	Insecta	Diptera	Cecidomyiidae	Lestremiinae		Cecidomyiidae sp.4
BYF_XKL0001486_BYF016_2024Jun1_China-Beijing_CHNBJ20240601b_ ;658;25; 0; 0	Arthropoda	Insecta	Diptera	Sciaridae			Sciaridae sp.16
BYF_XKL0001487_BYF016_2024Jun1_China-Beijing_CHNBJ20240601b_ ;658;50; 0; 0	Arthropoda	Insecta	Diptera	Phoridae	Metopininae	Megaselia	Phoridae sp.5
BYF_XKL0001488_BYF016_2024Jun1_China-Beijing_CHNBJ20240601b_ ;658;100; 2; 1	Arthropoda	Insecta	Diptera	Psychodidae	Psychodinae	Psychoda	Psychoda cinerea
BYF_XKL0001489_BYF016_2024Jun1_China-Beijing_CHNBJ20240601b_ ;658;25; 0; 0	Arthropoda	Insecta	Diptera	Chloropidae	Oscinellinae	Elachiptera	Elachiptera sp.1
BYF_XKL0001490_BYF016_2024Jun1_China-Beijing_CHNBJ20240601b_ ;658;25; 0; 0	Arthropoda	Insecta	Diptera	Ceratopogonidae	Forcipomyiinae	Dasyhelea	Dasyhelea ludingensis
BYF_XKL0001491_BYF016_2024Jun1_China-Beijing_CHNBJ20240601b_ ;658;25; 0; 0	Arthropoda	Insecta	Diptera	Psychodidae	Psychodinae	Psychoda	Psychoda alternata
BYF_XKL0001492_BYF016_2024Jun1_China-Beijing_CHNBJ20240601b_ ;658;25; 0; 0	Arthropoda	Insecta	Diptera	Cecidomyiidae	Lestremiinae		Cecidomyiidae sp.4
BYF_XKL0001493_BYF016_2024Jun1_China-Beijing_CHNBJ20240601b_ ;658;25; 0; 0	Arthropoda	Insecta	Diptera	Cecidomyiidae	Cecidomyiinae	Sitodiplosis	Cecidomyiidae sp.18
BYF_XKL0001494_BYF016_2024Jun1_China-Beijing_CHNBJ20240601b_ ;658;50; 0; 0	Arthropoda	Insecta	Diptera	Chloropidae	Oscinellinae	Trachysiphonella	Trachysiphonella scutellata
BYF_XKL0001495_BYF016_2024Jun1_China-Beijing_CHNBJ20240601b_ ;658;25; 0; 0	Arthropoda	Insecta	Diptera	Chironomidae	Chironominae	Chironomus	Chironomus nipponensis
BYF_XKL0001496_BYF016_2024Jun1_China-Beijing_CHNBJ20240601b_ ;658;25; 0; 0	Arthropoda	Insecta	Diptera	Chloropidae	Chloropinae	Thaumatomyia	Thaumatomyia sp.1
BYF_XKL0001497_BYF016_2024Jun1_China-Beijing_CHNBJ20240601b_ ;658;25; 0; 0	Arthropoda	Insecta	Diptera	Chloropidae	Oscinellinae	Trachysiphonella	Trachysiphonella scutellata
BYF_XKL0001498_BYF016_2024Jun1_China-Beijing_CHNBJ20240601b_ ;658;25; 0; 0	Arthropoda	Insecta	Diptera	Psychodidae	Psychodinae	Psychoda	Psychoda alternata
BYF_XKL0001499_BYF016_2024Jun1_China-Beijing_CHNBJ20240601b_ ;658;100; 0; 0	Arthropoda	Insecta	Diptera	Sciaridae			Sciaridae sp.5
BYF_XKL0001500_BYF016_2024Jun1_China-Beijing_CHNBJ20240601b_ ;658;25; 0; 0	Arthropoda	Insecta	Diptera	Psychodidae	Psychodinae	Psychoda	Psychoda alternata
BYF_XKL0001501_BYF016_2024Jun1_China-Beijing_CHNBJ20240601b_ ;658;25; 0; 0	Arthropoda	Insecta	Diptera	Chloropidae	Oscinellinae	Trachysiphonella	Trachysiphonella scutellata
BYF_XKL0001502_BYF016_2024Jun1_China-Beijing_CHNBJ20240601b_ ;658;25; 0; 0	Arthropoda	Insecta	Diptera	Chironomidae	Chironominae	Tanytarsus	Tanytarsus sp.1
BYF_XKL0001503_BYF016_2024Jun1_China-Beijing_CHNBJ20240601b_ ;658;25; 0; 0	Arthropoda	Insecta	Diptera	Psychodidae	Psychodinae	Psychoda	Psychoda alternata
BYF_XKL0001504_BYF016_2024Jun1_China-Beijing_CHNBJ20240601b_ ;658;25; 0; 0	Arthropoda	Insecta	Diptera	Psychodidae	Psychodinae	Psychoda	Psychoda alternata
BYF_XKL0001506_BYF016_2024Jun1_China-Beijing_CHNBJ20240601b_ ;658;25; 0; 0	Arthropoda	Insecta	Diptera	Psychodidae	Psychodinae	Psychoda	Psychoda alternata
BYF_XKL0001507_BYF016_2024Jun1_China-Beijing_CHNBJ20240601b_ ;658;25; 0; 0	Arthropoda	Insecta	Diptera	Hybotidae			Hybotidae sp.2
BYF_XKL0001508_BYF016_2024Jun1_China-Beijing_CHNBJ20240601b_ ;658;25; 0; 0	Arthropoda	Insecta	Diptera	Ceratopogonidae	Forcipomyiinae	Dasyhelea	Dasyhelea ludingensis
BYF_XKL0001509_BYF016_2024Jun1_China-Beijing_CHNBJ20240601b_ ;658;25; 0; 0	Arthropoda	Insecta	Diptera	Sciaridae			Sciaridae sp.4
BYF_XKL0001511_BYF016_2024Jun1_China-Beijing_CHNBJ20240601b_ ;658;100; 0; 0	Arthropoda	Insecta	Diptera	Sciaridae			Sciaridae sp.2
BYF_XKL0001512_BYF016_2024Jun1_China-Beijing_CHNBJ20240601b_ ;658;25; 0; 0	Arthropoda	Insecta	Diptera	Chloropidae	Oscinellinae	Trachysiphonella	Trachysiphonella scutellata
BYF_XKL0001513_BYF016_2024Jun1_China-Beijing_CHNBJ20240601b_ ;658;38; 1; 1	Arthropoda	Insecta	Diptera	Ceratopogonidae	Forcipomyiinae	Dasyhelea	Dasyhelea ludingensis
BYF_XKL0001514_BYF016_2024Jun1_China-Beijing_CHNBJ20240601b_ ;658;13; 4; 3	Arthropoda	Insecta	Diptera	Calliphoridae	Calliphorinae	Bellardia	Bellardia menechmoides
BYF_XKL0001515_BYF016_2024Jun1_China-Beijing_CHNBJ20240601b_ ;658;25; 0; 0	Arthropoda	Insecta	Diptera	Chloropidae	Oscinellinae	Dasyopa	Dasyopa triangulata
BYF_XKL0001516_BYF016_2024Jun1_China-Beijing_CHNBJ20240601b_ ;658;25; 0; 0	Arthropoda	Insecta	Diptera	Cecidomyiidae	Cecidomyiinae	Sitodiplosis	Cecidomyiidae sp.18
BYF_XKL0001517_BYF016_2024Jun1_China-Beijing_CHNBJ20240601b_ ;658;50; 0; 0	Arthropoda	Insecta	Diptera	Muscidae	Coenosiinae	Coenosia	Coenosia acuticornis
BYF_XKL0001518_BYF016_2024Jun1_China-Beijing_CHNBJ20240601b_ ;658;31; 0; 0	Arthropoda	Insecta	Diptera	Sciaridae			Sciaridae sp.2
BYF_XKL0001522_BYF017_2024Jul1_China-Beijing_CHNBJ20240701j_ ;658;11; 6; 3	Arthropoda	Insecta	Diptera	Dolichopodidae	Medeterinae	Medetera	Medetera veles
BYF_XKL0001523_BYF017_2024Jul1_China-Beijing_CHNBJ20240701j_ ;658;50; 0; 0	Arthropoda	Insecta	Diptera	Hybotidae	Tachydromiinae	Chersodromia	Chersodromia squamata
BYF_XKL0001524_BYF017_2024Jul1_China-Beijing_CHNBJ20240701j_ ;658;25; 0; 0	Arthropoda	Insecta	Diptera	Phoridae			Phoridae sp.47
BYF_XKL0001526_BYF017_2024Jul1_China-Beijing_CHNBJ20240701j_ ;658;50; 0; 0	Arthropoda	Insecta	Diptera	Pipunculidae	Chalarinae	Chalarus	Chalarus immanis
BYF_XKL0001527_BYF017_2024Jul1_China-Beijing_CHNBJ20240701j_ ;658;25; 0; 0	Arthropoda	Insecta	Diptera	Dolichopodidae			Dolichopodidae sp.6
BYF_XKL0001528_BYF017_2024Jul1_China-Beijing_CHNBJ20240701j_ ;658;25; 0; 0	Arthropoda	Insecta	Diptera	Cecidomyiidae	Lestremiinae	Anaretella	Cecidomyiidae sp.240
BYF_XKL0001529_BYF017_2024Jul1_China-Beijing_CHNBJ20240701j_ ;658;25; 0; 0	Arthropoda	Insecta	Diptera	Cecidomyiidae	Cecidomyiinae		Cecidomyiidae sp.60
BYF_XKL0001530_BYF017_2024Jul1_China-Beijing_CHNBJ20240701j_ ;658;25; 0; 0	Arthropoda	Insecta	Diptera	Cecidomyiidae	Cecidomyiinae		Cecidomyiidae sp.242
BYF_XKL0001531_BYF017_2024Jul1_China-Beijing_CHNBJ20240701j_ ;658;50; 0; 0	Arthropoda	Insecta	Diptera	Pipunculidae	Chalarinae	Chalarus	Chalarus immanis
BYF_XKL0001532_BYF017_2024Jul1_China-Beijing_CHNBJ20240701j_ ;658;50; 0; 0	Arthropoda	Insecta	Diptera	Phoridae	Metopininae	Megaselia	Phoridae sp.5
BYF_XKL0001533_BYF017_2024Jul1_China-Beijing_CHNBJ20240701j_ ;658;25; 0; 0	Arthropoda	Insecta	Diptera	Phoridae	Metopininae	Megaselia	Megaselia sp.12
BYF_XKL0001534_BYF017_2024Jul1_China-Beijing_CHNBJ20240701j_ ;658;50; 0; 0	Arthropoda	Insecta	Diptera	Chloropidae	Rhodesiellinae	Rhodesiella	Rhodesiella plumiger
BYF_XKL0001535_BYF017_2024Jul1_China-Beijing_CHNBJ20240701j_ ;658;50; 0; 0	Arthropoda	Insecta	Diptera	Phoridae	Metopininae	Megaselia	Phoridae sp.5
BYF_XKL0001536_BYF017_2024Jul1_China-Beijing_CHNBJ20240701j_ ;658;25; 0; 0	Arthropoda	Insecta	Diptera	Pipunculidae	Chalarinae	Chalarus	Chalarus immanis
BYF_XKL0001537_BYF017_2024Jul1_China-Beijing_CHNBJ20240701j_ ;658;25; 0; 0	Arthropoda	Insecta	Diptera	Cecidomyiidae	Cecidomyiinae		Cecidomyiidae sp.60
BYF_XKL0001538_BYF017_2024Jul1_China-Beijing_CHNBJ20240701j_ ;658;25; 0; 0	Arthropoda	Insecta	Diptera	Cecidomyiidae	Cecidomyiinae		Cecidomyiidae sp.60
BYF_XKL0001539_BYF017_2024Jul1_China-Beijing_CHNBJ20240701j_ ;658;200; 0; 0	Arthropoda	Insecta	Diptera	Phoridae	Metopininae	Megaselia	Phoridae sp.5
BYF_XKL0001540_BYF017_2024Jul1_China-Beijing_CHNBJ20240701j_ ;658;200; 0; 0	Arthropoda	Insecta	Diptera	Cecidomyiidae	Cecidomyiinae	Arthrocnodax	Cecidomyiidae sp.104
BYF_XKL0001541_BYF017_2024Jul1_China-Beijing_CHNBJ20240701j_ ;658;25; 0; 0	Arthropoda	Insecta	Diptera	Ceratopogonidae			Ceratopogonidae sp.12
BYF_XKL0001542_BYF017_2024Jul1_China-Beijing_CHNBJ20240701j_ ;658;25; 0; 0	Arthropoda	Insecta	Diptera	Phoridae	Metopininae	Megaselia	Megaselia sp.6
BYF_XKL0001543_BYF017_2024Jul1_China-Beijing_CHNBJ20240701j_ ;658;25; 0; 0	Arthropoda	Insecta	Diptera	Cecidomyiidae	Cecidomyiinae		Cecidomyiidae sp.60
BYF_XKL0001544_BYF017_2024Jul1_China-Beijing_CHNBJ20240701j_ ;658;25; 0; 0	Arthropoda	Insecta	Diptera	Chloropidae	Rhodesiellinae	Rhodesiella	Rhodesiella sp.1
BYF_XKL0001545_BYF017_2024Jul1_China-Beijing_CHNBJ20240701j_ ;658;25; 0; 0	Arthropoda	Insecta	Diptera	Phoridae	Metopininae	Megaselia	Phoridae sp.5
BYF_XKL0001546_BYF017_2024Jul1_China-Beijing_CHNBJ20240701j_ ;658;100; 1; 0	Arthropoda	Insecta	Diptera	Phoridae	Metopininae	Megaselia	Phoridae sp.5
BYF_XKL0001547_BYF017_2024Jul1_China-Beijing_CHNBJ20240701j_ ;658;100; 1; 0	Arthropoda	Insecta	Diptera	Phoridae	Metopininae	Megaselia	Phoridae sp.5
BYF_XKL0001548_BYF017_2024Jul1_China-Beijing_CHNBJ20240701j_ ;658;100; 1; 1	Arthropoda	Insecta	Diptera	Phoridae	Metopininae	Megaselia	Phoridae sp.5
BYF_XKL0001549_BYF017_2024Jul1_China-Beijing_CHNBJ20240701j_ ;658;50; 0; 0	Arthropoda	Insecta	Diptera	Cecidomyiidae	Cecidomyiinae		Cecidomyiidae sp.110
BYF_XKL0001550_BYF017_2024Jul1_China-Beijing_CHNBJ20240701j_ ;658;25; 0; 0	Arthropoda	Insecta	Diptera	Phoridae	Metopininae	Megaselia	Phoridae sp.5
BYF_XKL0001551_BYF017_2024Jul1_China-Beijing_CHNBJ20240701j_ ;658;50; 0; 0	Arthropoda	Insecta	Diptera	Cecidomyiidae	Cecidomyiinae	Arthrocnodax	Cecidomyiidae sp.104
BYF_XKL0001552_BYF017_2024Jul1_China-Beijing_CHNBJ20240701j_ ;658;50; 0; 0	Arthropoda	Insecta	Diptera	Phoridae	Metopininae	Megaselia	Phoridae sp.5
BYF_XKL0001553_BYF017_2024Jul1_China-Beijing_CHNBJ20240701j_ ;658;50; 0; 0	Arthropoda	Insecta	Diptera	Phoridae	Metopininae	Megaselia	Phoridae sp.5
BYF_XKL0001554_BYF017_2024Jul1_China-Beijing_CHNBJ20240701j_ ;658;25; 0; 0	Arthropoda	Insecta	Diptera	Chloropidae	Rhodesiellinae	Rhodesiella	Rhodesiella sp.1
BYF_XKL0001555_BYF017_2024Jul1_China-Beijing_CHNBJ20240701j_ ;658;100; 2; 1	Arthropoda	Insecta	Diptera	Phoridae	Metopininae	Megaselia	Phoridae sp.5
BYF_XKL0001556_BYF017_2024Jul1_China-Beijing_CHNBJ20240701j_ ;658;50; 0; 0	Arthropoda	Insecta	Diptera	Hybotidae	Tachydromiinae	Chersodromia	Chersodromia squamata
BYF_XKL0001557_BYF017_2024Jul1_China-Beijing_CHNBJ20240701j_ ;658;50; 0; 0	Arthropoda	Insecta	Diptera	Sciaridae		Scatopsciara	Scatopsciara atomaria
BYF_XKL0001558_BYF017_2024Jul1_China-Beijing_CHNBJ20240701j_ ;658;25; 0; 0	Arthropoda	Insecta	Diptera	Cecidomyiidae	Cecidomyiinae		Cecidomyiidae sp.25
BYF_XKL0001559_BYF017_2024Jul1_China-Beijing_CHNBJ20240701j_ ;658;95; 0; 0	Arthropoda	Insecta	Diptera	Hybotidae			Hybotidae sp.2
BYF_XKL0001560_BYF017_2024Jul1_China-Beijing_CHNBJ20240701j_ ;658;25; 0; 0	Arthropoda	Insecta	Diptera	Phoridae	Metopininae	Megaselia	Phoridae sp.5
BYF_XKL0001561_BYF017_2024Jul1_China-Beijing_CHNBJ20240701j_ ;658;25; 0; 0	Arthropoda	Insecta	Diptera	Cecidomyiidae	Cecidomyiinae	Trisopsis	Cecidomyiidae sp.111
BYF_XKL0001562_BYF017_2024Jul1_China-Beijing_CHNBJ20240701j_ ;658;25; 0; 0	Arthropoda	Insecta	Diptera	Chloropidae	Rhodesiellinae	Rhodesiella	Rhodesiella plumiger
BYF_XKL0001563_BYF017_2024Jul1_China-Beijing_CHNBJ20240701j_ ;658;100; 0; 0	Arthropoda	Insecta	Diptera	Hybotidae	Tachydromiinae	Chersodromia	Chersodromia squamata
BYF_XKL0001564_BYF017_2024Jul1_China-Beijing_CHNBJ20240701j_ ;658;100; 0; 0	Arthropoda	Insecta	Diptera	Phoridae			Phoridae sp.24
BYF_XKL0001565_BYF017_2024Jul1_China-Beijing_CHNBJ20240701j_ ;658;25; 0; 0	Arthropoda	Insecta	Diptera	Phoridae	Metopininae	Megaselia	Megaselia sp.13
BYF_XKL0001566_BYF017_2024Jul1_China-Beijing_CHNBJ20240701j_ ;658;25; 0; 0	Arthropoda	Insecta	Diptera	Phoridae	Metopininae	Megaselia	Phoridae sp.5
BYF_XKL0001567_BYF017_2024Jul1_China-Beijing_CHNBJ20240701j_ ;658;64; 1; 0	Arthropoda	Insecta	Diptera	Phoridae	Metopininae	Megaselia	Phoridae sp.5
BYF_XKL0001568_BYF017_2024Jul1_China-Beijing_CHNBJ20240701j_ ;658;50; 0; 0	Arthropoda	Insecta	Diptera	Hybotidae			Hybotidae sp.2
BYF_XKL0001569_BYF017_2024Jul1_China-Beijing_CHNBJ20240701j_ ;658;25; 0; 0	Arthropoda	Insecta	Diptera	Cecidomyiidae	Cecidomyiinae		Cecidomyiidae sp.60
BYF_XKL0001570_BYF017_2024Jul1_China-Beijing_CHNBJ20240701j_ ;658;500; 0; 0	Arthropoda	Insecta	Diptera	Phoridae	Metopininae	Megaselia	Phoridae sp.5
BYF_XKL0001571_BYF017_2024Jul1_China-Beijing_CHNBJ20240701j_ ;658;25; 0; 0	Arthropoda	Insecta	Diptera	Cecidomyiidae	Cecidomyiinae		Cecidomyiidae sp.101
BYF_XKL0001572_BYF017_2024Jul1_China-Beijing_CHNBJ20240701j_ ;658;100; 0; 0	Arthropoda	Insecta	Diptera	Phoridae	Metopininae	Megaselia	Phoridae sp.5
BYF_XKL0001573_BYF017_2024Jul1_China-Beijing_CHNBJ20240701j_ ;658;25; 0; 0	Arthropoda	Insecta	Diptera	Phoridae			Phoridae sp.26
BYF_XKL0001574_BYF017_2024Jul1_China-Beijing_CHNBJ20240701j_ ;658;25; 0; 0	Arthropoda	Insecta	Diptera	Cecidomyiidae	Cecidomyiinae	Monobremia	Cecidomyiidae sp.112
BYF_XKL0001575_BYF017_2024Jul1_China-Beijing_CHNBJ20240701j_ ;658;25; 0; 0	Arthropoda	Insecta	Diptera	Ceratopogonidae	Dasyheleinae	Dasyhelea	Dasyhelea sp.4
BYF_XKL0001576_BYF017_2024Jul1_China-Beijing_CHNBJ20240701j_ ;658;200; 0; 0	Arthropoda	Insecta	Diptera	Phoridae	Metopininae	Megaselia	Phoridae sp.5
BYF_XKL0001577_BYF017_2024Jul1_China-Beijing_CHNBJ20240701j_ ;658;50; 0; 0	Arthropoda	Insecta	Diptera	Sciaridae			Sciaridae sp.25
BYF_XKL0001578_BYF017_2024Jul1_China-Beijing_CHNBJ20240701j_ ;658;37; 4; 0	Arthropoda	Insecta	Diptera	Sciaridae			Sciaridae sp.26
BYF_XKL0001580_BYF017_2024Jul1_China-Beijing_CHNBJ20240701j_ ;658;50; 0; 0	Arthropoda	Insecta	Diptera	Hybotidae			Hybotidae sp.2
BYF_XKL0001581_BYF017_2024Jul1_China-Beijing_CHNBJ20240701j_ ;658;100; 1; 1	Arthropoda	Insecta	Diptera	Hybotidae			Hybotidae sp.2
BYF_XKL0001582_BYF017_2024Jul1_China-Beijing_CHNBJ20240701j_ ;658;100; 2; 1	Arthropoda	Insecta	Diptera	Cecidomyiidae	Cecidomyiinae	Arthrocnodax	Cecidomyiidae sp.104
BYF_XKL0001583_BYF017_2024Jul1_China-Beijing_CHNBJ20240701j_ ;658;25; 0; 0	Arthropoda	Insecta	Diptera	Chloropidae	Oscinellinae	Dasyopa	Dasyopa triangulata
BYF_XKL0001584_BYF017_2024Jul1_China-Beijing_CHNBJ20240701j_ ;658;25; 0; 0	Arthropoda	Insecta	Diptera	Hybotidae	Tachydromiinae	Chersodromia	Chersodromia squamata
BYF_XKL0001585_BYF017_2024Jul1_China-Beijing_CHNBJ20240701j_ ;658;25; 0; 0	Arthropoda	Insecta	Diptera	Phoridae	Metopininae	Megaselia	Phoridae sp.5
BYF_XKL0001586_BYF017_2024Jul1_China-Beijing_CHNBJ20240701j_ ;658;50; 0; 0	Arthropoda	Insecta	Diptera	Hybotidae	Tachydromiinae	Chersodromia	Chersodromia squamata
BYF_XKL0001587_BYF017_2024Jul1_China-Beijing_CHNBJ20240701j_ ;658;100; 0; 0	Arthropoda	Insecta	Diptera	Phoridae	Metopininae	Megaselia	Phoridae sp.5
BYF_XKL0001588_BYF017_2024Jul1_China-Beijing_CHNBJ20240701j_ ;658;25; 0; 0	Arthropoda	Insecta	Diptera	Chloropidae	Oscinellinae	Dasyopa	Dasyopa sp.1
BYF_XKL0001589_BYF017_2024Jul1_China-Beijing_CHNBJ20240701j_ ;658;25; 0; 0	Arthropoda	Insecta	Diptera	Cecidomyiidae	Cecidomyiinae	Arthrocnodax	Cecidomyiidae sp.113
BYF_XKL0001590_BYF017_2024Jul1_China-Beijing_CHNBJ20240701j_ ;658;50; 0; 0	Arthropoda	Insecta	Diptera	Cecidomyiidae	Cecidomyiinae	Arthrocnodax	Cecidomyiidae sp.114
BYF_XKL0001591_BYF017_2024Jul1_China-Beijing_CHNBJ20240701j_ ;658;25; 0; 0	Arthropoda	Insecta	Diptera	Cecidomyiidae	Cecidomyiinae	Arthrocnodax	Cecidomyiidae sp.243
BYF_XKL0001592_BYF017_2024Jul1_China-Beijing_CHNBJ20240701j_ ;658;25; 0; 0	Arthropoda	Insecta	Diptera	Cecidomyiidae	Cecidomyiinae	Arthrocnodax	Cecidomyiidae sp.115
BYF_XKL0001593_BYF017_2024Jul1_China-Beijing_CHNBJ20240701j_ ;658;25; 0; 0	Arthropoda	Insecta	Diptera	Cecidomyiidae	Cecidomyiinae		Cecidomyiidae sp.101
BYF_XKL0001594_BYF017_2024Jul1_China-Beijing_CHNBJ20240701j_ ;658;25; 0; 0	Arthropoda	Insecta	Diptera	Cecidomyiidae	Cecidomyiinae	Trisopsis	Cecidomyiidae sp.98
BYF_XKL0001595_BYF017_2024Jul1_China-Beijing_CHNBJ20240701j_ ;658;50; 0; 0	Arthropoda	Insecta	Diptera	Chironomidae	Chironominae	Cladotanytarsus	Cladotanytarsus parvus
BYF_XKL0001596_BYF017_2024Jul1_China-Beijing_CHNBJ20240701j_ ;658;25; 0; 0	Arthropoda	Insecta	Diptera	Cecidomyiidae	Cecidomyiinae		Cecidomyiidae sp.116
BYF_XKL0001597_BYF017_2024Jul1_China-Beijing_CHNBJ20240701j_ ;658;50; 0; 0	Arthropoda	Insecta	Diptera	Cecidomyiidae	Cecidomyiinae	Lauthia	Cecidomyiidae sp.244
BYF_XKL0001598_BYF017_2024Jul1_China-Beijing_CHNBJ20240701j_ ;658;25; 0; 0	Arthropoda	Insecta	Diptera	Cecidomyiidae	Cecidomyiinae	Arthrocnodax	Cecidomyiidae sp.113
BYF_XKL0001599_BYF017_2024Jul1_China-Beijing_CHNBJ20240701j_ ;658;25; 0; 0	Arthropoda	Insecta	Diptera	Cecidomyiidae	Cecidomyiinae	Arthrocnodax	Cecidomyiidae sp.117
BYF_XKL0001601_BYF017_2024Jul1_China-Beijing_CHNBJ20240701j_ ;658;25; 0; 0	Arthropoda	Insecta	Diptera	Cecidomyiidae	Cecidomyiinae	Arthrocnodax	Cecidomyiidae sp.118
BYF_XKL0001602_BYF017_2024Jul1_China-Beijing_CHNBJ20240701j_ ;658;25; 0; 0	Arthropoda	Insecta	Diptera	Cecidomyiidae	Cecidomyiinae		Cecidomyiidae sp.45
BYF_XKL0001603_BYF017_2024Jul1_China-Beijing_CHNBJ20240701j_ ;658;50; 0; 0	Arthropoda	Insecta	Diptera	Cecidomyiidae	Cecidomyiinae		Cecidomyiidae sp.119
BYF_XKL0001604_BYF017_2024Aug5_China-Beijing_CHNBJ20240805j_ ;658;100; 6; 3	Arthropoda	Insecta	Diptera	Chironomidae			Chironomidae sp.8
BYF_XKL0001605_BYF017_2024Aug5_China-Beijing_CHNBJ20240805j_ ;658;25; 0; 0	Arthropoda	Insecta	Diptera	Phoridae	Metopininae	Megaselia	Megaselia sp.4
BYF_XKL0001606_BYF017_2024Aug5_China-Beijing_CHNBJ20240805j_ ;658;50; 0; 0	Arthropoda	Insecta	Diptera	Chironomidae			Chironomidae sp.4
BYF_XKL0001607_BYF017_2024Aug5_China-Beijing_CHNBJ20240805j_ ;658;425; 0; 0	Arthropoda	Insecta	Diptera	Chironomidae			Chironomidae sp.4
BYF_XKL0001608_BYF017_2024Aug5_China-Beijing_CHNBJ20240805j_ ;658;12; 0; 0	Arthropoda	Insecta	Diptera	Cecidomyiidae	Cecidomyiinae	Trisopsis	Cecidomyiidae sp.20
BYF_XKL0001609_BYF017_2024Aug5_China-Beijing_CHNBJ20240805j_ ;658;25; 0; 0	Arthropoda	Insecta	Diptera	Phoridae	Metopininae	Megaselia	Megaselia sp.19
BYF_XKL0001611_BYF017_2024Aug5_China-Beijing_CHNBJ20240805j_ ;658;100; 4; 2	Arthropoda	Insecta	Diptera	Chironomidae			Chironomidae sp.8
BYF_XKL0001612_BYF017_2024Aug5_China-Beijing_CHNBJ20240805j_ ;658;25; 0; 0	Arthropoda	Insecta	Diptera	Chironomidae	Chironominae	Dicrotendipes	Dicrotendipes sp.2
BYF_XKL0001613_BYF017_2024Aug5_China-Beijing_CHNBJ20240805j_ ;658;25; 0; 0	Arthropoda	Insecta	Diptera	Cecidomyiidae	Cecidomyiinae	Lestodiplosis	Cecidomyiidae sp.120
BYF_XKL0001614_BYF017_2024Aug5_China-Beijing_CHNBJ20240805j_ ;658;48; 3; 1	Arthropoda	Insecta	Diptera	Sciaridae			Sciaridae sp.13
BYF_XKL0001615_BYF017_2024Aug5_China-Beijing_CHNBJ20240805j_ ;658;50; 0; 0	Arthropoda	Insecta	Diptera	Chironomidae			Chironomidae sp.8
BYF_XKL0001616_BYF018_2024Aug5_China-Beijing_CHNBJ20240805j_ ;658;25; 0; 0	Arthropoda	Insecta	Diptera	Cecidomyiidae	Cecidomyiinae	Lestodiplosis	Cecidomyiidae sp.120
BYF_XKL0001619_BYF018_2024Aug5_China-Beijing_CHNBJ20240805j_ ;658;25; 0; 0	Arthropoda	Insecta	Diptera	Chloropidae	Rhodesiellinae	Rhodesiella	Rhodesiella plumiger
BYF_XKL0001620_BYF018_2024Aug5_China-Beijing_CHNBJ20240805j_ ;658;25; 0; 0	Arthropoda	Insecta	Diptera	Chironomidae			Chironomidae sp.4
BYF_XKL0001621_BYF018_2024Aug5_China-Beijing_CHNBJ20240805j_ ;658;50; 0; 0	Arthropoda	Insecta	Diptera	Cecidomyiidae	Cecidomyiinae		Cecidomyiidae sp.121
BYF_XKL0001622_BYF018_2024Aug5_China-Beijing_CHNBJ20240805j_ ;658;25; 0; 0	Arthropoda	Insecta	Diptera	Ceratopogonidae	Forcipomyiinae	Atrichopogon	Atrichopogon sp.1
BYF_XKL0001623_BYF018_2024Aug5_China-Beijing_CHNBJ20240805j_ ;658;25; 0; 0	Arthropoda	Insecta	Diptera	Chloropidae	Rhodesiellinae	Rhodesiella	Rhodesiella sp.1
BYF_XKL0001624_BYF018_2024Aug5_China-Beijing_CHNBJ20240805j_ ;658;100; 1; 1	Arthropoda	Insecta	Diptera	Sciaridae			Sciaridae sp.24
BYF_XKL0001625_BYF018_2024Aug5_China-Beijing_CHNBJ20240805j_ ;658;25; 0; 0	Arthropoda	Insecta	Diptera	Ceratopogonidae	Forcipomyiinae	Atrichopogon	Atrichopogon sp.1
BYF_XKL0001626_BYF018_2024Aug5_China-Beijing_CHNBJ20240805j_ ;658;69; 5; 1	Arthropoda	Insecta	Diptera	Chironomidae	Orthocladiinae	Mesosmittia	Mesosmittia flexuella
BYF_XKL0001627_BYF018_2024Aug5_China-Beijing_CHNBJ20240805j_ ;658;50; 0; 0	Arthropoda	Insecta	Diptera	Cecidomyiidae	Cecidomyiinae		Cecidomyiidae sp.22
BYF_XKL0001629_BYF018_2024Aug5_China-Beijing_CHNBJ20240805j_ ;658;100; 0; 0	Arthropoda	Insecta	Diptera	Cecidomyiidae	Cecidomyiinae		Cecidomyiidae sp.60
BYF_XKL0001630_BYF018_2024Aug5_China-Beijing_CHNBJ20240805j_ ;658;25; 0; 0	Arthropoda	Insecta	Diptera	Cecidomyiidae	Cecidomyiinae	Lestodiplosis	Cecidomyiidae sp.120
BYF_XKL0001631_BYF018_2024Aug5_China-Beijing_CHNBJ20240805j_ ;658;25; 0; 0	Arthropoda	Insecta	Diptera	Cecidomyiidae	Winnertziinae	Rhipidoxylomyia	Cecidomyiidae sp.245
BYF_XKL0001632_BYF018_2024Aug5_China-Beijing_CHNBJ20240805j_ ;658;25; 0; 0	Arthropoda	Insecta	Diptera	Cecidomyiidae	Cecidomyiinae		Cecidomyiidae sp.60
BYF_XKL0001633_BYF018_2024Aug5_China-Beijing_CHNBJ20240805j_ ;658;25; 0; 0	Arthropoda	Insecta	Diptera	Cecidomyiidae	Cecidomyiinae	Dasineura	Cecidomyiidae sp.122
BYF_XKL0001634_BYF018_2024Aug5_China-Beijing_CHNBJ20240805j_ ;658;50; 0; 0	Arthropoda	Insecta	Diptera	Cecidomyiidae	Cecidomyiinae		Cecidomyiidae sp.60
BYF_XKL0001635_BYF018_2024Aug5_China-Beijing_CHNBJ20240805j_ ;658;25; 0; 0	Arthropoda	Insecta	Diptera	Chironomidae			Chironomidae sp.4
BYF_XKL0001636_BYF018_2024Aug5_China-Beijing_CHNBJ20240805j_ ;658;25; 0; 0	Arthropoda	Insecta	Diptera	Ceratopogonidae	Forcipomyiinae	Atrichopogon	Atrichopogon sp.1
BYF_XKL0001637_BYF018_2024Aug5_China-Beijing_CHNBJ20240805j_ ;658;25; 0; 0	Arthropoda	Insecta	Diptera	Chironomidae			Chironomidae sp.4
BYF_XKL0001638_BYF018_2024Aug5_China-Beijing_CHNBJ20240805j_ ;658;25; 0; 0	Arthropoda	Insecta	Diptera	Cecidomyiidae	Cecidomyiinae		Cecidomyiidae sp.60
BYF_XKL0001639_BYF018_2024Aug5_China-Beijing_CHNBJ20240805j_ ;658;100; 2; 1	Arthropoda	Insecta	Diptera	Chironomidae			Chironomidae sp.8
BYF_XKL0001640_BYF018_2024Aug5_China-Beijing_CHNBJ20240805j_ ;658;25; 0; 0	Arthropoda	Insecta	Diptera	Chloropidae	Oscinellinae	Dasyopa	Dasyopa triangulata
BYF_XKL0001641_BYF018_2024Aug5_China-Beijing_CHNBJ20240805j_ ;658;25; 0; 0	Arthropoda	Insecta	Diptera	Cecidomyiidae	Cecidomyiinae		Cecidomyiidae sp.123
BYF_XKL0001642_BYF018_2024Aug5_China-Beijing_CHNBJ20240805j_ ;658;25; 0; 0	Arthropoda	Insecta	Diptera	Cecidomyiidae	Cecidomyiinae	Arthrocnodax	Cecidomyiidae sp.104
BYF_XKL0001643_BYF018_2024Aug5_China-Beijing_CHNBJ20240805j_ ;658;100; 2; 2	Arthropoda	Insecta	Diptera	Cecidomyiidae	Cecidomyiinae		Cecidomyiidae sp.246
BYF_XKL0001644_BYF018_2024Aug5_China-Beijing_CHNBJ20240805j_ ;658;25; 0; 0	Arthropoda	Insecta	Diptera	Cecidomyiidae	Cecidomyiinae	Rhopalomyia	Cecidomyiidae sp.105
BYF_XKL0001645_BYF018_2024Aug5_China-Beijing_CHNBJ20240805j_ ;658;25; 0; 0	Arthropoda	Insecta	Diptera	Cecidomyiidae	Cecidomyiinae	Rhopalomyia	Cecidomyiidae sp.105
BYF_XKL0001646_BYF018_2024Aug5_China-Beijing_CHNBJ20240805j_ ;658;25; 0; 0	Arthropoda	Insecta	Diptera	Cecidomyiidae	Cecidomyiinae		Cecidomyiidae sp.124
BYF_XKL0001647_BYF018_2024Aug5_China-Beijing_CHNBJ20240805j_ ;658;25; 0; 0	Arthropoda	Insecta	Diptera	Cecidomyiidae	Cecidomyiinae	Trisopsis	Cecidomyiidae sp.111
BYF_XKL0001649_BYF018_2024Aug5_China-Beijing_CHNBJ20240805j_ ;658;50; 0; 0	Arthropoda	Insecta	Diptera	Cecidomyiidae	Cecidomyiinae		Cecidomyiidae sp.129
BYF_XKL0001650_BYF018_2024Aug5_China-Beijing_CHNBJ20240805j_ ;658;25; 0; 0	Arthropoda	Insecta	Diptera	Ceratopogonidae	Forcipomyiinae	Atrichopogon	Atrichopogon sp.1
BYF_XKL0001651_BYF018_2024Aug5_China-Beijing_CHNBJ20240805j_ ;658;25; 0; 0	Arthropoda	Insecta	Diptera	Cecidomyiidae	Micromyinae	Peromyia	Cecidomyiidae sp.91
BYF_XKL0001652_BYF018_2024Aug5_China-Beijing_CHNBJ20240805j_ ;658;25; 0; 0	Arthropoda	Insecta	Diptera	Ceratopogonidae	Forcipomyiinae	Atrichopogon	Atrichopogon sp.1
BYF_XKL0001653_BYF018_2024Aug5_China-Beijing_CHNBJ20240805j_ ;658;100; 0; 0	Arthropoda	Insecta	Diptera	Cecidomyiidae	Cecidomyiinae		Cecidomyiidae sp.130
BYF_XKL0001654_BYF018_2024Aug5_China-Beijing_CHNBJ20240805j_ ;658;25; 0; 0	Arthropoda	Insecta	Diptera	Cecidomyiidae	Cecidomyiinae		Cecidomyiidae sp.132
BYF_XKL0001655_BYF018_2024Aug5_China-Beijing_CHNBJ20240805j_ ;658;50; 0; 0	Arthropoda	Insecta	Diptera	Cecidomyiidae	Cecidomyiinae	Sitodiplosis	Cecidomyiidae sp.247
BYF_XKL0001656_BYF018_2024Aug5_China-Beijing_CHNBJ20240805j_ ;658;25; 0; 0	Arthropoda	Insecta	Diptera	Cecidomyiidae	Cecidomyiinae		Cecidomyiidae sp.75
BYF_XKL0001657_BYF018_2024Aug5_China-Beijing_CHNBJ20240805j_ ;658;25; 0; 0	Arthropoda	Insecta	Diptera	Chloropidae	Rhodesiellinae	Rhodesiella	Rhodesiella sp.1
BYF_XKL0001659_BYF018_2024Aug5_China-Beijing_CHNBJ20240805j_ ;658;25; 0; 0	Arthropoda	Insecta	Diptera	Cecidomyiidae	Cecidomyiinae		Cecidomyiidae sp.60
BYF_XKL0001660_BYF018_2024Aug5_China-Beijing_CHNBJ20240805j_ ;658;25; 0; 0	Arthropoda	Insecta	Diptera	Cecidomyiidae	Cecidomyiinae		Cecidomyiidae sp.22
BYF_XKL0001661_BYF018_2024Aug5_China-Beijing_CHNBJ20240805j_ ;658;25; 0; 0	Arthropoda	Insecta	Diptera	Cecidomyiidae	Micromyinae	Peromyia	Cecidomyiidae sp.91
BYF_XKL0001662_BYF018_2024Aug5_China-Beijing_CHNBJ20240805j_ ;658;25; 0; 0	Arthropoda	Insecta	Diptera	Ceratopogonidae			Ceratopogonidae sp.9
BYF_XKL0001664_BYF018_2024Aug5_China-Beijing_CHNBJ20240805j_ ;658;100; 0; 0	Arthropoda	Insecta	Diptera	Sciaridae			Sciaridae sp.21
BYF_XKL0001665_BYF018_2024Aug5_China-Beijing_CHNBJ20240805j_ ;658;25; 0; 0	Arthropoda	Insecta	Diptera	Chironomidae			Chironomidae sp.4
BYF_XKL0001666_BYF018_2024Aug5_China-Beijing_CHNBJ20240805j_ ;658;200; 0; 0	Arthropoda	Insecta	Diptera	Mycetophilidae	Leiinae		Mycetophilidae sp.3
BYF_XKL0001667_BYF018_2024Aug5_China-Beijing_CHNBJ20240805j_ ;658;25; 0; 0	Arthropoda	Insecta	Diptera	Muscidae	Coenosiinae	Coenosia	Coenosia acuminata
BYF_XKL0001668_BYF018_2024Aug5_China-Beijing_CHNBJ20240805j_ ;658;25; 0; 0	Arthropoda	Insecta	Diptera	Keroplatidae	Keroplatinae	Neoplatyura	Neoplatyura noorae
BYF_XKL0001669_BYF018_2024Aug5_China-Beijing_CHNBJ20240805j_ ;658;100; 2; 0	Arthropoda	Insecta	Diptera	Phoridae	Metopininae	Megaselia	Phoridae sp.5
BYF_XKL0001670_BYF018_2024Aug5_China-Beijing_CHNBJ20240805j_ ;658;25; 0; 0	Arthropoda	Insecta	Diptera	Cecidomyiidae	Cecidomyiinae		Cecidomyiidae sp.60
BYF_XKL0001671_BYF018_2024Aug5_China-Beijing_CHNBJ20240805j_ ;658;200; 0; 0	Arthropoda	Insecta	Diptera	Chironomidae			Chironomidae sp.5
BYF_XKL0001672_BYF018_2024Aug5_China-Beijing_CHNBJ20240805j_ ;658;25; 0; 0	Arthropoda	Insecta	Diptera	Cecidomyiidae	Cecidomyiinae	Lestodiplosis	Cecidomyiidae sp.120
BYF_XKL0001673_BYF018_2024Aug5_China-Beijing_CHNBJ20240805j_ ;658;25; 0; 0	Arthropoda	Insecta	Diptera	Cecidomyiidae	Cecidomyiinae	Arthrocnodax	Cecidomyiidae sp.104
BYF_XKL0001674_BYF018_2024Aug5_China-Beijing_CHNBJ20240805j_ ;658;25; 0; 0	Arthropoda	Insecta	Diptera	Chloropidae	Oscinellinae	Trachysiphonella	Trachysiphonella scutellata
BYF_XKL0001675_BYF018_2024Aug5_China-Beijing_CHNBJ20240805j_ ;658;25; 0; 0	Arthropoda	Insecta	Diptera	Phoridae	Metopininae	Megaselia	Megaselia sp.5
BYF_XKL0001676_BYF018_2024Aug5_China-Beijing_CHNBJ20240805j_ ;658;25; 0; 0	Arthropoda	Insecta	Diptera	Cecidomyiidae	Cecidomyiinae	Feltiella	Cecidomyiidae sp.133
BYF_XKL0001677_BYF018_2024Aug5_China-Beijing_CHNBJ20240805j_ ;658;25; 0; 0	Arthropoda	Insecta	Diptera	Cecidomyiidae	Cecidomyiinae	Lestodiplosis	Cecidomyiidae sp.120
BYF_XKL0001678_BYF018_2024Aug5_China-Beijing_CHNBJ20240805j_ ;658;25; 0; 0	Arthropoda	Insecta	Diptera	Cecidomyiidae	Cecidomyiinae		Cecidomyiidae sp.60
BYF_XKL0001679_BYF018_2024Aug5_China-Beijing_CHNBJ20240805j_ ;658;25; 0; 0	Arthropoda	Insecta	Diptera	Cecidomyiidae	Cecidomyiinae	Lestodiplosis	Cecidomyiidae sp.120
BYF_XKL0001680_BYF018_2024Aug5_China-Beijing_CHNBJ20240805j_ ;658;50; 0; 0	Arthropoda	Insecta	Diptera	Sciaridae			Sciaridae sp.16
BYF_XKL0001681_BYF018_2024Aug5_China-Beijing_CHNBJ20240805j_ ;658;25; 0; 0	Arthropoda	Insecta	Diptera	Cecidomyiidae	Winnertziinae	Ekmanomyia	Cecidomyiidae sp.134
BYF_XKL0001682_BYF018_2024Aug5_China-Beijing_CHNBJ20240805j_ ;658;100; 5; 1	Arthropoda	Insecta	Diptera	Chironomidae			Chironomidae sp.4
BYF_XKL0001683_BYF018_2024Aug5_China-Beijing_CHNBJ20240805j_ ;658;50; 0; 0	Arthropoda	Insecta	Diptera	Chironomidae			Chironomidae sp.4
BYF_XKL0001684_BYF018_2024Aug5_China-Beijing_CHNBJ20240805j_ ;658;25; 0; 0	Arthropoda	Insecta	Diptera	Cecidomyiidae	Porricondylinae	Claspettomyia	Cecidomyiidae sp.15
BYF_XKL0001685_BYF018_2024Aug5_China-Beijing_CHNBJ20240805j_ ;658;25; 0; 0	Arthropoda	Insecta	Diptera	Cecidomyiidae	Cecidomyiinae		Cecidomyiidae sp.129
BYF_XKL0001686_BYF018_2024Aug5_China-Beijing_CHNBJ20240805j_ ;658;100; 0; 0	Arthropoda	Insecta	Diptera	Cecidomyiidae	Lestremiinae	Lestremia	Cecidomyiidae sp.248
BYF_XKL0001687_BYF018_2024Aug5_China-Beijing_CHNBJ20240805j_ ;658;25; 0; 0	Arthropoda	Insecta	Diptera	Cecidomyiidae	Micromyinae	Peromyia	Cecidomyiidae sp.91
BYF_XKL0001688_BYF018_2024Aug5_China-Beijing_CHNBJ20240805j_ ;658;25; 0; 0	Arthropoda	Insecta	Diptera	Cecidomyiidae	Cecidomyiinae	Arthrocnodax	Cecidomyiidae sp.135
BYF_XKL0001689_BYF018_2024Aug5_China-Beijing_CHNBJ20240805j_ ;658;25; 0; 0	Arthropoda	Insecta	Diptera	Cecidomyiidae	Cecidomyiinae	Arthrocnodax	Cecidomyiidae sp.249
BYF_XKL0001691_BYF018_2024Aug5_China-Beijing_CHNBJ20240805j_ ;658;50; 0; 0	Arthropoda	Insecta	Diptera	Cecidomyiidae	Micromyinae	Peromyia	Cecidomyiidae sp.137
BYF_XKL0001692_BYF018_2024Aug5_China-Beijing_CHNBJ20240805j_ ;658;25; 0; 0	Arthropoda	Insecta	Diptera	Cecidomyiidae	Cecidomyiinae	Feltiella	Cecidomyiidae sp.138
BYF_XKL0001694_BYF018_2024Aug5_China-Beijing_CHNBJ20240805j_ ;658;25; 0; 0	Arthropoda	Insecta	Diptera	Cecidomyiidae	Cecidomyiinae		Cecidomyiidae sp.139
BYF_XKL0001695_BYF018_2024Aug5_China-Beijing_CHNBJ20240805j_ ;658;25; 0; 0	Arthropoda	Insecta	Diptera	Cecidomyiidae	Cecidomyiinae	Arthrocnodax	Cecidomyiidae sp.140
BYF_XKL0001696_BYF018_2024Aug5_China-Beijing_CHNBJ20240805j_ ;658;25; 0; 0	Arthropoda	Insecta	Diptera	Cecidomyiidae	Cecidomyiinae		Cecidomyiidae sp.52
BYF_XKL0001697_BYF018_2024Aug5_China-Beijing_CHNBJ20240805j_ ;658;13; 0; 0	Arthropoda	Insecta	Diptera	Cecidomyiidae	Cecidomyiinae		Cecidomyiidae sp.60
BYF_XKL0001698_BYF018_2024Aug5_China-Beijing_CHNBJ20240805j_ ;658;25; 0; 0	Arthropoda	Insecta	Diptera	Chloropidae	Oscinellinae	Dasyopa	Dasyopa triangulata
BYF_XKL0001699_BYF018_2024Aug5_China-Beijing_CHNBJ20240805j_ ;658;100; 0; 0	Arthropoda	Insecta	Diptera	Sciaridae			Sciaridae sp.24
BYF_XKL0001700_BYF018_2024Aug5_China-Beijing_CHNBJ20240805j_ ;658;25; 0; 0	Arthropoda	Insecta	Diptera	Drosophilidae	Drosophilinae	Drosophila	Drosophila suzukii
BYF_XKL0001701_BYF018_2024Aug5_China-Beijing_CHNBJ20240805j_ ;658;25; 0; 0	Arthropoda	Insecta	Diptera	Chironomidae			Chironomidae sp.4
BYF_XKL0001702_BYF018_2024Aug5_China-Beijing_CHNBJ20240805j_ ;658;25; 0; 0	Arthropoda	Insecta	Diptera	Psychodidae	Psychodinae	Psychoda	Psychoda sp.1
BYF_XKL0001703_BYF018_2024Aug5_China-Beijing_CHNBJ20240805j_ ;658;25; 0; 0	Arthropoda	Insecta	Diptera	Cecidomyiidae	Cecidomyiinae		Cecidomyiidae sp.60
BYF_XKL0001704_BYF018_2024Aug5_China-Beijing_CHNBJ20240805j_ ;658;25; 0; 0	Arthropoda	Insecta	Diptera	Cecidomyiidae	Cecidomyiinae		Cecidomyiidae sp.125
BYF_XKL0001706_BYF018_2024Aug5_China-Beijing_CHNBJ20240805j_ ;658;25; 0; 0	Arthropoda	Insecta	Diptera	Chironomidae			Chironomidae sp.4
BYF_XKL0001707_BYF018_2024Aug5_China-Beijing_CHNBJ20240805j_ ;658;25; 0; 0	Arthropoda	Insecta	Diptera	Phoridae	Metopininae	Megaselia	Megaselia sp.20
BYF_XKL0001708_BYF018_2024Aug5_China-Beijing_CHNBJ20240805j_ ;658;25; 0; 0	Arthropoda	Insecta	Diptera	Cecidomyiidae	Cecidomyiinae	Lestodiplosis	Cecidomyiidae sp.120
BYF_XKL0001709_BYF018_2024Aug5_China-Beijing_CHNBJ20240805j_ ;658;100; 2; 0	Arthropoda	Insecta	Diptera	Chironomidae			Chironomidae sp.4
BYF_XKL0001710_BYF018_2024Aug5_China-Beijing_CHNBJ20240805j_ ;658;500; 0; 0	Arthropoda	Insecta	Diptera	Psychodidae	Psychodinae	Psychoda	Psychoda cinerea
BYF_XKL0001771_JLY001_2024Jul1_China-Beijing_CHNBJ20240701j	Arthropoda	Insecta	Diptera	Chloropidae	Rhodesiellinae	Rhodesiella	Rhodesiella plumiger
BYF_XKL0001774_JLY001_2024Jul1_China-Beijing_CHNBJ20240701j	Arthropoda	Insecta	Diptera	Chloropidae	Rhodesiellinae	Rhodesiella	Rhodesiella plumiger
BYF_XKL0001775_JLY001_2024Jul1_China-Beijing_CHNBJ20240701j	Arthropoda	Insecta	Diptera	Empididae	Empidinae	Hilara	Hilara pseudochorica
BYF_XKL0001776_JLY001_2024Jul1_China-Beijing_CHNBJ20240701j	Arthropoda	Insecta	Diptera	Phoridae	Metopininae	Megaselia	Megaselia sp.21
BYF_XKL0001778_JLY001_2024Jul1_China-Beijing_CHNBJ20240701j	Arthropoda	Insecta	Diptera	Hybotidae	Tachydromiinae	Crossopalpus	Crossopalpus curvinervis
BYF_XKL0001779_JLY001_2024Jul1_China-Beijing_CHNBJ20240701j	Arthropoda	Insecta	Diptera	Chloropidae	Rhodesiellinae	Rhodesiella	Rhodesiella plumiger
BYF_XKL0001780_JLY001_2024Jul1_China-Beijing_CHNBJ20240701j	Arthropoda	Insecta	Diptera	Cecidomyiidae	Cecidomyiinae	Arthrocnodax	Cecidomyiidae sp.142
BYF_XKL0001781_JLY001_2024Jul1_China-Beijing_CHNBJ20240701j	Arthropoda	Insecta	Diptera	Chloropidae	Rhodesiellinae	Rhodesiella	Rhodesiella plumiger
BYF_XKL0001782_JLY001_2024Jul1_China-Beijing_CHNBJ20240701j	Arthropoda	Insecta	Diptera	Chloropidae	Oscinellinae	Dasyopa	Dasyopa sp.2
BYF_XKL0001783_JLY001_2024Jul1_China-Beijing_CHNBJ20240701j	Arthropoda	Insecta	Diptera	Chloropidae	Rhodesiellinae	Rhodesiella	Rhodesiella plumiger
BYF_XKL0001784_JLY001_2024Jul1_China-Beijing_CHNBJ20240701j	Arthropoda	Insecta	Diptera	Chloropidae	Oscinellinae	Dasyopa	Dasyopa sp.2
BYF_XKL0001785_JLY001_2024Jul1_China-Beijing_CHNBJ20240701j	Arthropoda	Insecta	Diptera	Phoridae	Metopininae	Megaselia	Megaselia sp.21
BYF_XKL0001786_JLY001_2024Jul1_China-Beijing_CHNBJ20240701j	Arthropoda	Insecta	Diptera	Cecidomyiidae	Cecidomyiinae	Arthrocnodax	Cecidomyiidae sp.142
BYF_XKL0001787_JLY001_2024Jul1_China-Beijing_CHNBJ20240701j	Arthropoda	Insecta	Diptera	Phoridae	Metopininae	Megaselia	Megaselia sp.21
BYF_XKL0001788_JLY001_2024Jul1_China-Beijing_CHNBJ20240701j	Arthropoda	Insecta	Diptera	Cecidomyiidae	Cecidomyiinae	Arthrocnodax	Cecidomyiidae sp.142
BYF_XKL0001789_JLY001_2024Jul1_China-Beijing_CHNBJ20240701j	Arthropoda	Insecta	Diptera	Chloropidae	Oscinellinae	Dasyopa	Dasyopa sp.2
BYF_XKL0001790_JLY001_2024Jul1_China-Beijing_CHNBJ20240701j	Arthropoda	Insecta	Diptera	Phoridae	Metopininae	Megaselia	Megaselia sp.21
BYF_XKL0001791_JLY001_2024Jul1_China-Beijing_CHNBJ20240701j	Arthropoda	Insecta	Diptera	Chloropidae	Oscinellinae	Dasyopa	Dasyopa sp.2
BYF_XKL0001792_JLY001_2024Jul1_China-Beijing_CHNBJ20240701j	Arthropoda	Insecta	Diptera	Cecidomyiidae	Cecidomyiinae	Arthrocnodax	Cecidomyiidae sp.142
BYF_XKL0001793_JLY001_2024Jul1_China-Beijing_CHNBJ20240701j	Arthropoda	Insecta	Diptera	Phoridae	Metopininae	Megaselia	Megaselia sp.21
BYF_XKL0001794_JLY001_2024Jul1_China-Beijing_CHNBJ20240701j	Arthropoda	Insecta	Diptera	Cecidomyiidae	Cecidomyiinae	Arthrocnodax	Cecidomyiidae sp.142
BYF_XKL0001795_JLY001_2024Jul1_China-Beijing_CHNBJ20240701j	Arthropoda	Insecta	Diptera	Chloropidae	Oscinellinae	Dasyopa	Dasyopa sp.2
BYF_XKL0001796_JLY001_2024Jul1_China-Beijing_CHNBJ20240701j	Arthropoda	Insecta	Diptera	Hybotidae			Hybotidae sp.1
BYF_XKL0001797_JLY001_2024Jul1_China-Beijing_CHNBJ20240701j	Arthropoda	Insecta	Diptera	Chloropidae	Rhodesiellinae	Rhodesiella	Rhodesiella plumiger
BYF_XKL0001798_JLY001_2024Jul1_China-Beijing_CHNBJ20240701j	Arthropoda	Insecta	Diptera	Chloropidae	Oscinellinae	Dasyopa	Dasyopa sp.2
BYF_XKL0001800_JLY001_2024Jul1_China-Beijing_CHNBJ20240701j	Arthropoda	Insecta	Diptera	Phoridae	Metopininae	Megaselia	Megaselia sp.21
BYF_XKL0001801_JLY001_2024Jul1_China-Beijing_CHNBJ20240701j	Arthropoda	Insecta	Diptera	Chloropidae	Oscinellinae	Dasyopa	Dasyopa sp.2
BYF_XKL0001803_JLY001_2024Jul1_China-Beijing_CHNBJ20240701j	Arthropoda	Insecta	Diptera	Phoridae	Metopininae	Megaselia	Megaselia sp.21
BYF_XKL0001804_JLY001_2024Jul1_China-Beijing_CHNBJ20240701j	Arthropoda	Insecta	Diptera	Sciaridae			Sciaridae sp.29
BYF_XKL0001805_JLY001_2024Jul1_China-Beijing_CHNBJ20240701j	Arthropoda	Insecta	Diptera	Cecidomyiidae	Cecidomyiinae	Arthrocnodax	Cecidomyiidae sp.142
BYF_XKL0001869_JLY002_2024Jul1_China-Beijing_CHNBJ20240701j	Arthropoda	Insecta	Diptera	Chloropidae	Rhodesiellinae	Rhodesiella	Rhodesiella plumiger
BYF_XKL0001870_JLY002_2024Jul1_China-Beijing_CHNBJ20240701j	Arthropoda	Insecta	Diptera	Dolichopodidae	Diaphorinae	Chrysotus	Chrysotus sp.3
BYF_XKL0001871_JLY002_2024Jul1_China-Beijing_CHNBJ20240701j	Arthropoda	Insecta	Diptera	Phoridae	Metopininae	Megaselia	Megaselia sp.21
BYF_XKL0001872_JLY002_2024Jul1_China-Beijing_CHNBJ20240701j	Arthropoda	Insecta	Diptera	Chloropidae	Rhodesiellinae	Rhodesiella	Rhodesiella plumiger
BYF_XKL0001873_JLY002_2024Jul1_China-Beijing_CHNBJ20240701j	Arthropoda	Insecta	Diptera	Chloropidae	Rhodesiellinae	Rhodesiella	Rhodesiella plumiger
BYF_XKL0001874_JLY002_2024Jul1_China-Beijing_CHNBJ20240701j	Arthropoda	Insecta	Diptera	Hybotidae	Tachydromiinae	Crossopalpus	Crossopalpus curvinervis
BYF_XKL0001876_JLY002_2024Jul1_China-Beijing_CHNBJ20240701j	Arthropoda	Insecta	Diptera	Chloropidae	Rhodesiellinae	Rhodesiella	Rhodesiella plumiger
BYF_XKL0001877_JLY002_2024Jul1_China-Beijing_CHNBJ20240701j	Arthropoda	Insecta	Diptera	Chloropidae	Oscinellinae	Dasyopa	Dasyopa sp.2
BYF_XKL0001878_JLY002_2024Jul1_China-Beijing_CHNBJ20240701j	Arthropoda	Insecta	Diptera	Chloropidae	Rhodesiellinae	Rhodesiella	Rhodesiella plumiger
BYF_XKL0001879_JLY002_2024Jul1_China-Beijing_CHNBJ20240701j	Arthropoda	Insecta	Diptera	Cecidomyiidae	Cecidomyiinae	Arthrocnodax	Cecidomyiidae sp.142
BYF_XKL0001881_JLY002_2024Jul1_China-Beijing_CHNBJ20240701j	Arthropoda	Insecta	Diptera	Phoridae	Metopininae	Megaselia	Megaselia sp.21
BYF_XKL0001882_JLY002_2024Jul1_China-Beijing_CHNBJ20240701j	Arthropoda	Insecta	Diptera	Phoridae	Metopininae	Megaselia	Megaselia sp.21
BYF_XKL0001883_JLY002_2024Jul1_China-Beijing_CHNBJ20240701j	Arthropoda	Insecta	Diptera	Chloropidae	Rhodesiellinae	Rhodesiella	Rhodesiella plumiger
BYF_XKL0001884_JLY002_2024Jul1_China-Beijing_CHNBJ20240701j	Arthropoda	Insecta	Diptera	Phoridae	Metopininae	Megaselia	Megaselia sp.21
BYF_XKL0001885_JLY002_2024Jul1_China-Beijing_CHNBJ20240701j	Arthropoda	Insecta	Diptera	Chloropidae	Rhodesiellinae	Rhodesiella	Rhodesiella plumiger
BYF_XKL0001886_JLY002_2024Jul1_China-Beijing_CHNBJ20240701j	Arthropoda	Insecta	Diptera	Cecidomyiidae	Cecidomyiinae	Arthrocnodax	Cecidomyiidae sp.142
BYF_XKL0001887_JLY002_2024Jul1_China-Beijing_CHNBJ20240701j	Arthropoda	Insecta	Diptera	Chloropidae	Rhodesiellinae	Rhodesiella	Rhodesiella plumiger
BYF_XKL0001888_JLY002_2024Jul1_China-Beijing_CHNBJ20240701j	Arthropoda	Insecta	Diptera	Phoridae	Metopininae		Phoridae sp.2
BYF_XKL0001889_JLY002_2024Jul1_China-Beijing_CHNBJ20240701j	Arthropoda	Insecta	Diptera	Phoridae	Metopininae	Megaselia	Megaselia sp.21
BYF_XKL0001890_JLY002_2024Jul1_China-Beijing_CHNBJ20240701j	Arthropoda	Insecta	Diptera	Phoridae	Metopininae	Megaselia	Megaselia sp.21
BYF_XKL0001891_JLY002_2024Jul1_China-Beijing_CHNBJ20240701j	Arthropoda	Insecta	Diptera	Chloropidae	Rhodesiellinae	Rhodesiella	Rhodesiella plumiger
BYF_XKL0001892_JLY002_2024Jul1_China-Beijing_CHNBJ20240701j	Arthropoda	Insecta	Diptera	Chloropidae	Rhodesiellinae	Rhodesiella	Rhodesiella plumiger
BYF_XKL0001893_JLY002_2024Jul1_China-Beijing_CHNBJ20240701j	Arthropoda	Insecta	Diptera	Chloropidae	Rhodesiellinae	Rhodesiella	Rhodesiella plumiger
BYF_XKL0001894_JLY002_2024Jul1_China-Beijing_CHNBJ20240701j	Arthropoda	Insecta	Diptera	Culicidae	Culicinae	Culex	Culex inatomii
BYF_XKL0001895_JLY002_2024Jul1_China-Beijing_CHNBJ20240701j	Arthropoda	Insecta	Diptera	Chloropidae	Rhodesiellinae	Rhodesiella	Rhodesiella plumiger
BYF_XKL0001896_JLY002_2024Jul1_China-Beijing_CHNBJ20240701j	Arthropoda	Insecta	Diptera	Phoridae	Metopininae	Megaselia	Megaselia sp.21
BYF_XKL0001897_JLY002_2024Jul1_China-Beijing_CHNBJ20240701j	Arthropoda	Insecta	Diptera	Chloropidae	Rhodesiellinae	Rhodesiella	Rhodesiella plumiger
BYF_XKL0001898_JLY002_2024Jul1_China-Beijing_CHNBJ20240701j	Arthropoda	Insecta	Diptera	Ceratopogonidae	Forcipomyiinae	Forcipomyia	Forcipomyia bikanni
BYF_XKL0001899_JLY002_2024Jul1_China-Beijing_CHNBJ20240701j	Arthropoda	Insecta	Diptera	Hybotidae			Hybotidae sp.1
BYF_XKL0001900_JLY002_2024Jul1_China-Beijing_CHNBJ20240701j	Arthropoda	Insecta	Diptera	Cecidomyiidae	Cecidomyiinae	Arthrocnodax	Cecidomyiidae sp.142
BYF_XKL0001901_BYF019_2024Aug5_China-Beijing_CHNBJ20240805j_ ;658;25; 0; 0	Arthropoda	Insecta	Diptera	Ceratopogonidae			Ceratopogonidae sp.13
BYF_XKL0001902_BYF019_2024Aug5_China-Beijing_CHNBJ20240805j_ ;658;25; 0; 0	Arthropoda	Insecta	Diptera	Phoridae	Metopininae	Megaselia	Phoridae sp.5
BYF_XKL0001903_BYF019_2024Aug5_China-Beijing_CHNBJ20240805j_ ;658;25; 0; 0	Arthropoda	Insecta	Diptera	Chironomidae			Chironomidae sp.4
BYF_XKL0001904_BYF019_2024Aug5_China-Beijing_CHNBJ20240805j_ ;658;25; 0; 0	Arthropoda	Insecta	Diptera	Cecidomyiidae	Cecidomyiinae		Cecidomyiidae sp.60
BYF_XKL0001905_BYF019_2024Aug5_China-Beijing_CHNBJ20240805j_ ;658;9; 5; 0	Arthropoda	Insecta	Diptera	Chironomidae			Chironomidae sp.4
BYF_XKL0001906_BYF019_2024Aug5_China-Beijing_CHNBJ20240805j_ ;658;25; 0; 0	Arthropoda	Insecta	Diptera	Cecidomyiidae	Cecidomyiinae		Cecidomyiidae sp.22
BYF_XKL0001907_BYF019_2024Aug5_China-Beijing_CHNBJ20240805j_ ;658;25; 0; 0	Arthropoda	Insecta	Diptera	Chloropidae	Oscinellinae	Dasyopa	Dasyopa triangulata
BYF_XKL0001908_BYF019_2024Aug5_China-Beijing_CHNBJ20240805j_ ;658;10; 6; 3	Arthropoda	Insecta	Diptera	Phoridae			Phoridae sp.27
BYF_XKL0001909_BYF019_2024Aug5_China-Beijing_CHNBJ20240805j_ ;658;25; 0; 0	Arthropoda	Insecta	Diptera	Cecidomyiidae	Cecidomyiinae	Feltiella	Cecidomyiidae sp.143
BYF_XKL0001910_BYF019_2024Aug5_China-Beijing_CHNBJ20240805j_ ;658;50; 0; 0	Arthropoda	Insecta	Diptera	Ceratopogonidae	Forcipomyiinae	Atrichopogon	Atrichopogon sp.1
BYF_XKL0001911_BYF019_2024Aug5_China-Beijing_CHNBJ20240805j_ ;658;25; 0; 0	Arthropoda	Insecta	Diptera	Cecidomyiidae	Cecidomyiinae		Cecidomyiidae sp.25
BYF_XKL0001912_BYF019_2024Aug5_China-Beijing_CHNBJ20240805j_ ;658;100; 1; 1	Arthropoda	Insecta	Diptera	Chironomidae			Chironomidae sp.4
BYF_XKL0001913_BYF019_2024Aug5_China-Beijing_CHNBJ20240805j_ ;658;25; 0; 0	Arthropoda	Insecta	Diptera	Ceratopogonidae	Forcipomyiinae	Atrichopogon	Atrichopogon sp.1
BYF_XKL0001914_BYF019_2024Aug5_China-Beijing_CHNBJ20240805j_ ;658;50; 0; 0	Arthropoda	Insecta	Diptera	Ceratopogonidae	Forcipomyiinae	Atrichopogon	Atrichopogon sp.1
BYF_XKL0001915_BYF019_2024Aug5_China-Beijing_CHNBJ20240805j_ ;658;25; 0; 0	Arthropoda	Insecta	Diptera	Ceratopogonidae	Forcipomyiinae	Atrichopogon	Atrichopogon sp.1
BYF_XKL0001916_BYF019_2024Aug5_China-Beijing_CHNBJ20240805j_ ;658;25; 0; 0	Arthropoda	Insecta	Diptera	Cecidomyiidae	Cecidomyiinae		Cecidomyiidae sp.144
BYF_XKL0001917_BYF019_2024Aug5_China-Beijing_CHNBJ20240805j_ ;658;25; 0; 0	Arthropoda	Insecta	Diptera	Cecidomyiidae	Cecidomyiinae		Cecidomyiidae sp.60
BYF_XKL0001918_BYF019_2024Aug5_China-Beijing_CHNBJ20240805j_ ;658;14; 5; 2	Arthropoda	Insecta	Diptera	Chironomidae			Chironomidae sp.9
BYF_XKL0001919_BYF019_2024Aug5_China-Beijing_CHNBJ20240805j_ ;658;67; 4; 2	Arthropoda	Insecta	Diptera	Chironomidae			Chironomidae sp.8
BYF_XKL0001920_BYF019_2024Aug5_China-Beijing_CHNBJ20240805j_ ;658;25; 0; 0	Arthropoda	Insecta	Diptera	Cecidomyiidae	Cecidomyiinae		Cecidomyiidae sp.60
BYF_XKL0001921_BYF019_2024Aug5_China-Beijing_CHNBJ20240805j_ ;658;50; 0; 0	Arthropoda	Insecta	Diptera	Ceratopogonidae	Forcipomyiinae	Atrichopogon	Atrichopogon sp.1
BYF_XKL0001922_BYF019_2024Aug5_China-Beijing_CHNBJ20240805j_ ;658;100; 2; 0	Arthropoda	Insecta	Diptera	Phoridae	Metopininae	Megaselia	Phoridae sp.5
BYF_XKL0001923_BYF019_2024Aug5_China-Beijing_CHNBJ20240805j_ ;658;25; 0; 0	Arthropoda	Insecta	Diptera	Cecidomyiidae	Cecidomyiinae		Cecidomyiidae sp.60
BYF_XKL0001924_BYF019_2024Aug5_China-Beijing_CHNBJ20240805j_ ;658;12; 2; 0	Arthropoda	Insecta	Diptera	Chironomidae			Chironomidae sp.9
BYF_XKL0001925_BYF019_2024Aug5_China-Beijing_CHNBJ20240805j_ ;658;25; 0; 0	Arthropoda	Insecta	Diptera	Cecidomyiidae	Cecidomyiinae		Cecidomyiidae sp.145
BYF_XKL0001926_BYF019_2024Aug5_China-Beijing_CHNBJ20240805j_ ;658;25; 0; 0	Arthropoda	Insecta	Diptera	Cecidomyiidae	Cecidomyiinae	Lestodiplosis	Cecidomyiidae sp.120
BYF_XKL0001927_BYF019_2024Aug5_China-Beijing_CHNBJ20240805j_ ;658;25; 0; 0	Arthropoda	Insecta	Diptera	Cecidomyiidae	Cecidomyiinae	Rhopalomyia	Cecidomyiidae sp.105
BYF_XKL0001928_BYF019_2024Aug5_China-Beijing_CHNBJ20240805j_ ;658;25; 0; 0	Arthropoda	Insecta	Diptera	Cecidomyiidae	Cecidomyiinae	Trisopsis	Cecidomyiidae sp.146
BYF_XKL0001929_BYF019_2024Aug5_China-Beijing_CHNBJ20240805j_ ;658;100; 0; 0	Arthropoda	Insecta	Diptera	Cecidomyiidae	Cecidomyiinae	Sitodiplosis	Cecidomyiidae sp.50
BYF_XKL0001930_BYF019_2024Aug5_China-Beijing_CHNBJ20240805j_ ;658;25; 0; 0	Arthropoda	Insecta	Diptera	Cecidomyiidae	Porricondylinae	Bryocrypta	Cecidomyiidae sp.252
BYF_XKL0001931_BYF019_2024Aug5_China-Beijing_CHNBJ20240805j_ ;658;25; 0; 0	Arthropoda	Insecta	Diptera	Cecidomyiidae	Cecidomyiinae	Dasineura	Cecidomyiidae sp.51
BYF_XKL0001932_BYF019_2024Aug5_China-Beijing_CHNBJ20240805j_ ;658;25; 0; 0	Arthropoda	Insecta	Diptera	Cecidomyiidae	Cecidomyiinae		Cecidomyiidae sp.147
BYF_XKL0001933_BYF019_2024Aug5_China-Beijing_CHNBJ20240805j_ ;658;25; 0; 0	Arthropoda	Insecta	Diptera	Cecidomyiidae	Cecidomyiinae	Dasineura	Cecidomyiidae sp.148
BYF_XKL0001934_BYF019_2024Aug5_China-Beijing_CHNBJ20240805j_ ;658;25; 0; 0	Arthropoda	Insecta	Diptera	Cecidomyiidae	Cecidomyiinae		Cecidomyiidae sp.125
BYF_XKL0001935_BYF019_2024Aug5_China-Beijing_CHNBJ20240805j_ ;658;50; 0; 0	Arthropoda	Insecta	Diptera	Cecidomyiidae	Micromyinae	Peromyia	Cecidomyiidae sp.137
BYF_XKL0001936_BYF019_2024Aug5_China-Beijing_CHNBJ20240805j_ ;658;25; 0; 0	Arthropoda	Insecta	Diptera	Cecidomyiidae	Cecidomyiinae	Dasineura	Cecidomyiidae sp.51
BYF_XKL0001937_BYF019_2024Aug5_China-Beijing_CHNBJ20240805j_ ;658;50; 0; 0	Arthropoda	Insecta	Diptera	Cecidomyiidae	Cecidomyiinae	Trisopsis	Cecidomyiidae sp.149
BYF_XKL0001939_BYF019_2024Aug5_China-Beijing_CHNBJ20240805j_ ;658;25; 0; 0	Arthropoda	Insecta	Diptera	Cecidomyiidae	Cecidomyiinae	Mycodiplosis	Mycodiplosis sp.2
BYF_XKL0001940_BYF019_2024Aug5_China-Beijing_CHNBJ20240805j_ ;658;25; 0; 0	Arthropoda	Insecta	Diptera	Cecidomyiidae	Cecidomyiinae	Trisopsis	Cecidomyiidae sp.111
BYF_XKL0001942_BYF019_2024Aug5_China-Beijing_CHNBJ20240805j_ ;658;25; 0; 0	Arthropoda	Insecta	Diptera	Chloropidae	Oscinellinae	Dasyopa	Dasyopa triangulata
BYF_XKL0001943_BYF019_2024Aug5_China-Beijing_CHNBJ20240805j_ ;658;25; 0; 0	Arthropoda	Insecta	Diptera	Phoridae	Metopininae	Megaselia	Phoridae sp.5
BYF_XKL0001944_BYF019_2024Aug5_China-Beijing_CHNBJ20240805j_ ;658;25; 0; 0	Arthropoda	Insecta	Diptera	Chloropidae	Rhodesiellinae	Rhodesiella	Rhodesiella plumiger
BYF_XKL0001945_BYF019_2024Aug5_China-Beijing_CHNBJ20240805j_ ;658;25; 0; 0	Arthropoda	Insecta	Diptera	Cecidomyiidae	Cecidomyiinae	Lestodiplosis	Cecidomyiidae sp.120
BYF_XKL0001946_BYF019_2024Aug5_China-Beijing_CHNBJ20240805j_ ;658;100; 5; 1	Arthropoda	Insecta	Diptera	Phoridae	Metopininae	Megaselia	Phoridae sp.5
BYF_XKL0001947_BYF019_2024Aug5_China-Beijing_CHNBJ20240805j_ ;658;25; 0; 0	Arthropoda	Insecta	Diptera	Chironomidae			Chironomidae sp.8
BYF_XKL0001948_BYF019_2024Aug5_China-Beijing_CHNBJ20240805j_ ;658;13; 3; 3	Arthropoda	Insecta	Diptera	Cecidomyiidae	Cecidomyiinae		Cecidomyiidae sp.150
BYF_XKL0001949_BYF019_2024Aug5_China-Beijing_CHNBJ20240805j_ ;658;25; 0; 0	Arthropoda	Insecta	Diptera	Chironomidae			Chironomidae sp.4
BYF_XKL0001950_BYF019_2024Aug5_China-Beijing_CHNBJ20240805j_ ;658;100; 1; 1	Arthropoda	Insecta	Diptera	Chironomidae			Chironomidae sp.8
BYF_XKL0001951_BYF019_2024Aug5_China-Beijing_CHNBJ20240805j_ ;658;25; 0; 0	Arthropoda	Insecta	Diptera	Ceratopogonidae	Forcipomyiinae	Atrichopogon	Atrichopogon sp.1
BYF_XKL0001952_BYF019_2024Aug5_China-Beijing_CHNBJ20240805j_ ;658;50; 0; 0	Arthropoda	Insecta	Diptera	Cecidomyiidae	Cecidomyiinae		Cecidomyiidae sp.25
BYF_XKL0001953_BYF019_2024Aug5_China-Beijing_CHNBJ20240805j_ ;658;200; 0; 0	Arthropoda	Insecta	Diptera	Chironomidae			Chironomidae sp.4
BYF_XKL0001954_BYF019_2024Aug5_China-Beijing_CHNBJ20240805j_ ;658;19; 0; 0	Arthropoda	Insecta	Diptera	Phoridae	Metopininae	Megaselia	Megaselia sp.5
BYF_XKL0001955_BYF019_2024Aug5_China-Beijing_CHNBJ20240805j_ ;658;25; 0; 0	Arthropoda	Insecta	Diptera	Ceratopogonidae	Forcipomyiinae	Atrichopogon	Atrichopogon sp.1
BYF_XKL0001956_BYF019_2024Aug5_China-Beijing_CHNBJ20240805j_ ;658;25; 0; 0	Arthropoda	Insecta	Diptera	Cecidomyiidae	Cecidomyiinae	Lestodiplosis	Cecidomyiidae sp.120
BYF_XKL0001958_BYF019_2024Aug5_China-Beijing_CHNBJ20240805j_ ;658;25; 0; 0	Arthropoda	Insecta	Diptera	Ceratopogonidae	Forcipomyiinae	Atrichopogon	Atrichopogon sp.1
BYF_XKL0001959_BYF019_2024Aug5_China-Beijing_CHNBJ20240805j_ ;658;50; 0; 0	Arthropoda	Insecta	Diptera	Cecidomyiidae	Cecidomyiinae		Cecidomyiidae sp.28
BYF_XKL0001960_BYF019_2024Aug5_China-Beijing_CHNBJ20240805j_ ;658;25; 0; 0	Arthropoda	Insecta	Diptera	Cecidomyiidae	Cecidomyiinae	Lestodiplosis	Cecidomyiidae sp.120
BYF_XKL0001961_BYF019_2024Aug5_China-Beijing_CHNBJ20240805j_ ;658;25; 0; 0	Arthropoda	Insecta	Diptera	Ceratopogonidae	Forcipomyiinae	Atrichopogon	Atrichopogon sp.1
BYF_XKL0001962_BYF019_2024Aug5_China-Beijing_CHNBJ20240805j_ ;658;25; 0; 0	Arthropoda	Insecta	Diptera	Cecidomyiidae	Cecidomyiinae		Cecidomyiidae sp.75
BYF_XKL0001964_BYF019_2024Aug5_China-Beijing_CHNBJ20240805j_ ;658;25; 0; 0	Arthropoda	Insecta	Diptera	Cecidomyiidae	Cecidomyiinae	Rhopalomyia	Cecidomyiidae sp.105
BYF_XKL0001966_BYF019_2024Aug5_China-Beijing_CHNBJ20240805j_ ;658;25; 0; 0	Arthropoda	Insecta	Diptera	Cecidomyiidae	Porricondylinae	Bryocrypta	Cecidomyiidae sp.151
BYF_XKL0001967_BYF019_2024Aug5_China-Beijing_CHNBJ20240805j_ ;658;25; 0; 0	Arthropoda	Insecta	Diptera	Cecidomyiidae	Cecidomyiinae		Cecidomyiidae sp.251
BYF_XKL0001968_BYF019_2024Aug5_China-Beijing_CHNBJ20240805j_ ;658;25; 0; 0	Arthropoda	Insecta	Diptera	Cecidomyiidae	Cecidomyiinae	Trisopsis	Cecidomyiidae sp.152
BYF_XKL0001969_BYF019_2024Aug5_China-Beijing_CHNBJ20240805j_ ;658;7; 4; 5	Arthropoda	Insecta	Diptera	Cecidomyiidae	Cecidomyiinae		Cecidomyiidae sp.153
BYF_XKL0001971_BYF019_2024Aug5_China-Beijing_CHNBJ20240805j_ ;658;25; 0; 0	Arthropoda	Insecta	Diptera	Cecidomyiidae	Cecidomyiinae	Rhopalomyia	Cecidomyiidae sp.105
BYF_XKL0001972_BYF019_2024Aug5_China-Beijing_CHNBJ20240805j_ ;658;25; 0; 0	Arthropoda	Insecta	Diptera	Cecidomyiidae	Cecidomyiinae	Lestodiplosis	Cecidomyiidae sp.120
BYF_XKL0001973_BYF019_2024Aug5_China-Beijing_CHNBJ20240805j_ ;658;25; 0; 0	Arthropoda	Insecta	Diptera	Cecidomyiidae	Cecidomyiinae		Cecidomyiidae sp.124
BYF_XKL0001974_BYF019_2024Aug5_China-Beijing_CHNBJ20240805j_ ;658;25; 0; 0	Arthropoda	Insecta	Diptera	Cecidomyiidae	Cecidomyiinae	Feltiella	Cecidomyiidae sp.138
BYF_XKL0001975_BYF019_2024Aug5_China-Beijing_CHNBJ20240805j_ ;658;25; 0; 0	Arthropoda	Insecta	Diptera	Cecidomyiidae	Cecidomyiinae	Dasineura	Cecidomyiidae sp.51
BYF_XKL0001977_BYF019_2024Aug5_China-Beijing_CHNBJ20240805j_ ;658;25; 0; 0	Arthropoda	Insecta	Diptera	Cecidomyiidae	Cecidomyiinae		Cecidomyiidae sp.125
BYF_XKL0001978_BYF019_2024Aug5_China-Beijing_CHNBJ20240805j_ ;658;25; 0; 0	Arthropoda	Insecta	Diptera	Cecidomyiidae	Cecidomyiinae		Cecidomyiidae sp.147
BYF_XKL0001979_BYF019_2024Aug5_China-Beijing_CHNBJ20240805j_ ;658;25; 0; 0	Arthropoda	Insecta	Diptera	Cecidomyiidae	Cecidomyiinae	Rhopalomyia	Cecidomyiidae sp.105
BYF_XKL0001980_BYF019_2024Aug5_China-Beijing_CHNBJ20240805j_ ;658;25; 0; 0	Arthropoda	Insecta	Diptera	Cecidomyiidae	Cecidomyiinae		Cecidomyiidae sp.154
BYF_XKL0001981_BYF019_2024Aug5_China-Beijing_CHNBJ20240805j_ ;658;25; 0; 0	Arthropoda	Insecta	Diptera	Cecidomyiidae	Cecidomyiinae		Cecidomyiidae sp.156
BYF_XKL0001982_BYF019_2024Aug5_China-Beijing_CHNBJ20240805j_ ;658;25; 0; 0	Arthropoda	Insecta	Diptera	Cecidomyiidae	Cecidomyiinae	Arthrocnodax	Cecidomyiidae sp.136
BYF_XKL0001983_BYF019_2024Aug5_China-Beijing_CHNBJ20240805j_ ;658;25; 0; 0	Arthropoda	Insecta	Diptera	Cecidomyiidae	Cecidomyiinae	Arthrocnodax	Cecidomyiidae sp.140
BYF_XKL0001984_BYF019_2024Aug5_China-Beijing_CHNBJ20240805j_ ;658;25; 0; 0	Arthropoda	Insecta	Diptera	Cecidomyiidae	Cecidomyiinae	Dasineura	Cecidomyiidae sp.51
BYF_XKL0001985_BYF019_2024Aug5_China-Beijing_CHNBJ20240805j_ ;658;25; 0; 0	Arthropoda	Insecta	Diptera	Cecidomyiidae	Cecidomyiinae		Cecidomyiidae sp.157
BYF_XKL0001986_BYF019_2024Aug5_China-Beijing_CHNBJ20240805j_ ;658;25; 0; 0	Arthropoda	Insecta	Diptera	Cecidomyiidae	Cecidomyiinae	Dasineura	Cecidomyiidae sp.51
BYF_XKL0001987_BYF019_2024Aug5_China-Beijing_CHNBJ20240805j_ ;658;25; 0; 0	Arthropoda	Insecta	Diptera	Cecidomyiidae	Cecidomyiinae	Rhopalomyia	Cecidomyiidae sp.105
BYF_XKL0001988_BYF019_2024Aug5_China-Beijing_CHNBJ20240805j_ ;658;25; 0; 0	Arthropoda	Insecta	Diptera	Cecidomyiidae	Cecidomyiinae	Rhopalomyia	Cecidomyiidae sp.105
BYF_XKL0001989_BYF019_2024Aug5_China-Beijing_CHNBJ20240805j_ ;658;100; 1; 0	Arthropoda	Insecta	Diptera	Chironomidae	Orthocladiinae	Mesosmittia	Mesosmittia flexuella
BYF_XKL0001990_BYF019_2024Aug5_China-Beijing_CHNBJ20240805j_ ;658;25; 0; 0	Arthropoda	Insecta	Diptera	Ceratopogonidae	Forcipomyiinae	Atrichopogon	Atrichopogon sp.1
BYF_XKL0001991_BYF019_2024Aug5_China-Beijing_CHNBJ20240805j_ ;658;25; 0; 0	Arthropoda	Insecta	Diptera	Cecidomyiidae	Cecidomyiinae		Cecidomyiidae sp.147
BYF_XKL0001992_BYF019_2024Aug5_China-Beijing_CHNBJ20240805j_ ;658;25; 0; 0	Arthropoda	Insecta	Diptera	Cecidomyiidae	Cecidomyiinae		Cecidomyiidae sp.251
BYF_XKL0001993_BYF019_2024Aug5_China-Beijing_CHNBJ20240805j_ ;658;50; 0; 0	Arthropoda	Insecta	Diptera	Ceratopogonidae	Forcipomyiinae	Atrichopogon	Atrichopogon sp.1
BYF_XKL0001994_BYF019_2024Aug5_China-Beijing_CHNBJ20240805j_ ;658;25; 0; 0	Arthropoda	Insecta	Diptera	Cecidomyiidae	Cecidomyiinae	Trisopsis	Cecidomyiidae sp.158
BYF_XKL0001995_BYF019_2024Aug5_China-Beijing_CHNBJ20240805j_ ;658;5; 4; 3	Arthropoda	Insecta	Diptera	Cecidomyiidae	Cecidomyiinae		Cecidomyiidae sp.125
BYF_XKL0001997_BYF020_2024Aug5_China-Beijing_CHNBJ20240805j_ ;658;18; 0; 0	Arthropoda	Insecta	Diptera	Cecidomyiidae	Cecidomyiinae	Feltiella	Cecidomyiidae sp.159
BYF_XKL0002009_BYF020_2024Aug5_China-Beijing_CHNBJ20240805j_ ;658;24; 0; 0	Arthropoda	Insecta	Diptera	Chloropidae	Rhodesiellinae	Rhodesiella	Rhodesiella sp.1
BYF_XKL0002010_BYF020_2024Aug5_China-Beijing_CHNBJ20240805j_ ;658;23; 0; 0	Arthropoda	Insecta	Diptera	Cecidomyiidae	Cecidomyiinae	Lestodiplosis	Cecidomyiidae sp.120
BYF_XKL0002038_BYF020_2024Aug5_China-Beijing_CHNBJ20240805j_ ;658;7; 5; 0	Arthropoda	Insecta	Diptera	Cecidomyiidae	Cecidomyiinae	Lestodiplosis	Cecidomyiidae sp.120
BYF_XKL0002057_BYF020_2024Aug5_China-Beijing_CHNBJ20240805j_ ;658;5; 6; 1	Arthropoda	Insecta	Diptera	Chloropidae	Oscinellinae	Dasyopa	Dasyopa triangulata
BYF_XKL0002060_BYF020_2024Aug5_China-Beijing_CHNBJ20240805j_ ;658;16; 0; 0	Arthropoda	Insecta	Diptera	Cecidomyiidae	Porricondylinae	Bryocrypta	Cecidomyiidae sp.252
BYF_XKL0002062_BYF020_2024Aug5_China-Beijing_CHNBJ20240805j_ ;658;25; 0; 0	Arthropoda	Insecta	Diptera	Ceratopogonidae			Ceratopogonidae sp.9
BYF_XKL0002064_BYF020_2024Aug5_China-Beijing_CHNBJ20240805j_ ;658;11; 0; 0	Arthropoda	Insecta	Diptera	Chloropidae	Rhodesiellinae	Rhodesiella	Rhodesiella plumiger
BYF_XKL0002066_BYF020_2024Aug5_China-Beijing_CHNBJ20240805j_ ;658;8; 3; 0	Arthropoda	Insecta	Diptera	Cecidomyiidae	Cecidomyiinae		Cecidomyiidae sp.121
BYF_XKL0002070_BYF020_2024Aug5_China-Beijing_CHNBJ20240805j_ ;658;9; 6; 0	Arthropoda	Insecta	Diptera	Phoridae	Metopininae	Megaselia	Phoridae sp.5
BYF_XKL0002072_BYF020_2024Aug5_China-Beijing_CHNBJ20240805j_ ;658;17; 4; 4	Arthropoda	Insecta	Diptera	Chironomidae			Chironomidae sp.8
BYF_XKL0002073_BYF020_2024Aug5_China-Beijing_CHNBJ20240805j_ ;658;14; 4; 0	Arthropoda	Insecta	Diptera	Chironomidae			Chironomidae sp.4
BYF_XKL0002081_BYF020_2024Aug5_China-Beijing_CHNBJ20240805j_ ;658;9; 6; 0	Arthropoda	Insecta	Diptera	Phoridae			Phoridae sp.30
BYF_XKL0002091_BYF021_2024Aug5_China-Beijing_CHNBJ20240805j_ ;658;25; 0; 0	Arthropoda	Insecta	Diptera	Cecidomyiidae	Cecidomyiinae		Cecidomyiidae sp.60
BYF_XKL0002092_BYF021_2024Aug5_China-Beijing_CHNBJ20240805j_ ;658;25; 0; 0	Arthropoda	Insecta	Diptera	Cecidomyiidae	Cecidomyiinae		Cecidomyiidae sp.160
BYF_XKL0002093_BYF021_2024Aug5_China-Beijing_CHNBJ20240805j_ ;658;25; 0; 0	Arthropoda	Insecta	Diptera	Cecidomyiidae	Cecidomyiinae		Cecidomyiidae sp.60
BYF_XKL0002094_BYF021_2024Aug5_China-Beijing_CHNBJ20240805j_ ;658;25; 0; 0	Arthropoda	Insecta	Diptera	Cecidomyiidae	Cecidomyiinae		Cecidomyiidae sp.60
BYF_XKL0002096_BYF021_2024Aug5_China-Beijing_CHNBJ20240805j_ ;658;25; 0; 0	Arthropoda	Insecta	Diptera	Chloropidae	Oscinellinae	Dasyopa	Dasyopa triangulata
BYF_XKL0002097_BYF021_2024Aug5_China-Beijing_CHNBJ20240805j_ ;658;100; 0; 0	Arthropoda	Insecta	Diptera	Cecidomyiidae	Cecidomyiinae		Cecidomyiidae sp.60
BYF_XKL0002099_BYF021_2024Aug5_China-Beijing_CHNBJ20240805j_ ;658;25; 0; 0	Arthropoda	Insecta	Diptera	Cecidomyiidae	Cecidomyiinae		Cecidomyiidae sp.144
BYF_XKL0002100_BYF021_2024Aug5_China-Beijing_CHNBJ20240805j_ ;658;100; 0; 0	Arthropoda	Insecta	Diptera	Muscidae	Coenosiinae	Coenosia	Coenosia acuticornis
BYF_XKL0002101_BYF021_2024Aug5_China-Beijing_CHNBJ20240805j_ ;658;100; 2; 2	Arthropoda	Insecta	Diptera	Chironomidae			Chironomidae sp.8
BYF_XKL0002102_BYF021_2024Aug5_China-Beijing_CHNBJ20240805j_ ;658;25; 0; 0	Arthropoda	Insecta	Diptera	Cecidomyiidae	Cecidomyiinae		Cecidomyiidae sp.60
BYF_XKL0002104_BYF021_2024Aug5_China-Beijing_CHNBJ20240805j_ ;658;25; 0; 0	Arthropoda	Insecta	Diptera	Cecidomyiidae	Cecidomyiinae	Dasineura	Cecidomyiidae sp.161
BYF_XKL0002105_BYF021_2024Aug5_China-Beijing_CHNBJ20240805j_ ;658;78; 3; 2	Arthropoda	Insecta	Diptera	Chironomidae			Chironomidae sp.8
BYF_XKL0002106_BYF021_2024Aug5_China-Beijing_CHNBJ20240805j_ ;658;25; 0; 0	Arthropoda	Insecta	Diptera	Cecidomyiidae	Cecidomyiinae	Lestodiplosis	Cecidomyiidae sp.120
BYF_XKL0002107_BYF021_2024Aug5_China-Beijing_CHNBJ20240805j_ ;658;25; 0; 0	Arthropoda	Insecta	Diptera	Cecidomyiidae	Cecidomyiinae	Lestodiplosis	Lestodiplosis sp.1
BYF_XKL0002108_BYF021_2024Aug5_China-Beijing_CHNBJ20240805j_ ;658;25; 0; 0	Arthropoda	Insecta	Diptera	Cecidomyiidae	Cecidomyiinae		Cecidomyiidae sp.121
BYF_XKL0002109_BYF021_2024Aug5_China-Beijing_CHNBJ20240805j_ ;658;25; 0; 0	Arthropoda	Insecta	Diptera	Cecidomyiidae	Cecidomyiinae		Cecidomyiidae sp.60
BYF_XKL0002110_BYF021_2024Aug5_China-Beijing_CHNBJ20240805j_ ;658;25; 0; 0	Arthropoda	Insecta	Diptera	Cecidomyiidae	Cecidomyiinae		Cecidomyiidae sp.60
BYF_XKL0002111_BYF021_2024Aug5_China-Beijing_CHNBJ20240805j_ ;658;25; 0; 0	Arthropoda	Insecta	Diptera	Cecidomyiidae	Cecidomyiinae	Lestodiplosis	Cecidomyiidae sp.120
BYF_XKL0002112_BYF021_2024Aug5_China-Beijing_CHNBJ20240805j_ ;658;24; 0; 0	Arthropoda	Insecta	Diptera	Cecidomyiidae	Cecidomyiinae	Rhopalomyia	Cecidomyiidae sp.105
BYF_XKL0002113_BYF021_2024Aug5_China-Beijing_CHNBJ20240805j_ ;658;25; 0; 0	Arthropoda	Insecta	Diptera	Cecidomyiidae	Cecidomyiinae	Dasineura	Cecidomyiidae sp.51
BYF_XKL0002114_BYF021_2024Aug5_China-Beijing_CHNBJ20240805j_ ;658;50; 0; 0	Arthropoda	Insecta	Diptera	Cecidomyiidae	Cecidomyiinae	Feltiella	Cecidomyiidae sp.138
BYF_XKL0002115_BYF021_2024Aug5_China-Beijing_CHNBJ20240805j_ ;658;12; 3; 5	Arthropoda	Insecta	Diptera	Cecidomyiidae	Cecidomyiinae		Cecidomyiidae sp.250
BYF_XKL0002116_BYF021_2024Aug5_China-Beijing_CHNBJ20240805j_ ;658;45; 0; 0	Arthropoda	Insecta	Diptera	Cecidomyiidae	Cecidomyiinae	Dasineura	Cecidomyiidae sp.51
BYF_XKL0002117_BYF021_2024Aug5_China-Beijing_CHNBJ20240805j_ ;658;13; 4; 4	Arthropoda	Insecta	Diptera	Sciaridae			Sciaridae sp.21
BYF_XKL0002118_BYF021_2024Aug5_China-Beijing_CHNBJ20240805j_ ;658;25; 0; 0	Arthropoda	Insecta	Diptera	Mycetophilidae	Leiinae		Mycetophilidae sp.3
BYF_XKL0002119_BYF021_2024Aug5_China-Beijing_CHNBJ20240805j_ ;658;25; 0; 0	Arthropoda	Insecta	Diptera	Cecidomyiidae	Cecidomyiinae	Lestodiplosis	Cecidomyiidae sp.120
BYF_XKL0002120_BYF021_2024Aug5_China-Beijing_CHNBJ20240805j_ ;658;25; 0; 0	Arthropoda	Insecta	Diptera	Muscidae	Coenosiinae	Coenosia	Coenosia acuminata
BYF_XKL0002121_BYF021_2024Aug5_China-Beijing_CHNBJ20240805j_ ;658;25; 0; 0	Arthropoda	Insecta	Diptera	Cecidomyiidae	Cecidomyiinae		Cecidomyiidae sp.60
BYF_XKL0002122_BYF021_2024Aug5_China-Beijing_CHNBJ20240805j_ ;658;25; 0; 0	Arthropoda	Insecta	Diptera	Chloropidae	Rhodesiellinae	Rhodesiella	Rhodesiella plumiger
BYF_XKL0002123_BYF021_2024Aug5_China-Beijing_CHNBJ20240805j_ ;658;25; 0; 0	Arthropoda	Insecta	Diptera	Cecidomyiidae	Cecidomyiinae		Cecidomyiidae sp.60
BYF_XKL0002124_BYF021_2024Aug5_China-Beijing_CHNBJ20240805j_ ;658;100; 0; 0	Arthropoda	Insecta	Diptera	Mycetophilidae	Sciophilinae	Acnemia	Acnemia longipes
BYF_XKL0002125_BYF021_2024Aug5_China-Beijing_CHNBJ20240805j_ ;658;25; 0; 0	Arthropoda	Insecta	Diptera	Cecidomyiidae	Cecidomyiinae		Cecidomyiidae sp.60
BYF_XKL0002126_BYF021_2024Aug5_China-Beijing_CHNBJ20240805j_ ;658;100; 3; 1	Arthropoda	Insecta	Diptera	Phoridae	Metopininae	Megaselia	Phoridae sp.5
BYF_XKL0002127_BYF021_2024Aug5_China-Beijing_CHNBJ20240805j_ ;658;25; 0; 0	Arthropoda	Insecta	Diptera	Cecidomyiidae	Cecidomyiinae	Lestodiplosis	Cecidomyiidae sp.120
BYF_XKL0002128_BYF021_2024Aug5_China-Beijing_CHNBJ20240805j_ ;658;25; 0; 0	Arthropoda	Insecta	Diptera	Chironomidae			Chironomidae sp.4
BYF_XKL0002129_BYF021_2024Aug5_China-Beijing_CHNBJ20240805j_ ;658;100; 0; 0	Arthropoda	Insecta	Diptera	Chironomidae			Chironomidae sp.8
BYF_XKL0002130_BYF021_2024Aug5_China-Beijing_CHNBJ20240805j_ ;658;25; 0; 0	Arthropoda	Insecta	Diptera	Muscidae	Coenosiinae	Coenosia	Coenosia acuminata
BYF_XKL0002131_BYF021_2024Aug5_China-Beijing_CHNBJ20240805j_ ;658;25; 0; 0	Arthropoda	Insecta	Diptera	Cecidomyiidae	Cecidomyiinae	Feltiella	Cecidomyiidae sp.159
BYF_XKL0002132_BYF021_2024Aug5_China-Beijing_CHNBJ20240805j_ ;658;50; 2; 1	Arthropoda	Insecta	Diptera	Phoridae	Metopininae	Megaselia	Phoridae sp.5
BYF_XKL0002133_BYF021_2024Aug5_China-Beijing_CHNBJ20240805j_ ;658;100; 0; 0	Arthropoda	Insecta	Diptera	Cecidomyiidae	Cecidomyiinae		Cecidomyiidae sp.60
BYF_XKL0002134_BYF021_2024Aug5_China-Beijing_CHNBJ20240805j_ ;658;25; 0; 0	Arthropoda	Insecta	Diptera	Cecidomyiidae	Cecidomyiinae		Cecidomyiidae sp.121
BYF_XKL0002135_BYF021_2024Aug5_China-Beijing_CHNBJ20240805j_ ;658;25; 0; 0	Arthropoda	Insecta	Diptera	Cecidomyiidae	Cecidomyiinae		Cecidomyiidae sp.60
BYF_XKL0002136_BYF021_2024Aug5_China-Beijing_CHNBJ20240805j_ ;658;100; 2; 2	Arthropoda	Insecta	Diptera	Chironomidae			Chironomidae sp.8
BYF_XKL0002137_BYF021_2024Aug5_China-Beijing_CHNBJ20240805j_ ;658;25; 0; 0	Arthropoda	Insecta	Diptera	Cecidomyiidae	Cecidomyiinae		Cecidomyiidae sp.45
BYF_XKL0002138_BYF021_2024Aug5_China-Beijing_CHNBJ20240805j_ ;658;8; 2; 4	Arthropoda	Insecta	Diptera	Cecidomyiidae	Cecidomyiinae	Sitodiplosis	Sitodiplosis mosellana
BYF_XKL0002139_BYF021_2024Aug5_China-Beijing_CHNBJ20240805j_ ;658;25; 0; 0	Arthropoda	Insecta	Diptera	Sphaeroceridae			Sphaeroceridae sp.1
BYF_XKL0002140_BYF021_2024Aug5_China-Beijing_CHNBJ20240805j_ ;658;25; 0; 0	Arthropoda	Insecta	Diptera	Cecidomyiidae	Cecidomyiinae		Cecidomyiidae sp.60
BYF_XKL0002141_BYF021_2024Aug5_China-Beijing_CHNBJ20240805j_ ;658;80; 2; 2	Arthropoda	Insecta	Diptera	Sciaridae			Sciaridae sp.24
BYF_XKL0002142_BYF021_2024Aug5_China-Beijing_CHNBJ20240805j_ ;658;50; 0; 0	Arthropoda	Insecta	Diptera	Ceratopogonidae	Forcipomyiinae	Atrichopogon	Atrichopogon sp.1
BYF_XKL0002143_BYF021_2024Aug5_China-Beijing_CHNBJ20240805j_ ;658;47; 1; 1	Arthropoda	Insecta	Diptera	Sciaridae			Sciaridae sp.24
BYF_XKL0002144_BYF021_2024Aug5_China-Beijing_CHNBJ20240805j_ ;658;30; 2; 2	Arthropoda	Insecta	Diptera	Cecidomyiidae	Micromyinae	Peromyia	Cecidomyiidae sp.92
BYF_XKL0002145_BYF021_2024Aug5_China-Beijing_CHNBJ20240805j_ ;658;100; 0; 0	Arthropoda	Insecta	Diptera	Cecidomyiidae	Cecidomyiinae		Cecidomyiidae sp.60
BYF_XKL0002146_BYF021_2024Aug5_China-Beijing_CHNBJ20240805j_ ;658;25; 0; 0	Arthropoda	Insecta	Diptera	Cecidomyiidae	Cecidomyiinae		Cecidomyiidae sp.162
BYF_XKL0002147_BYF021_2024Aug5_China-Beijing_CHNBJ20240805j_ ;658;25; 0; 0	Arthropoda	Insecta	Diptera	Cecidomyiidae	Cecidomyiinae		Cecidomyiidae sp.85
BYF_XKL0002148_BYF021_2024Aug5_China-Beijing_CHNBJ20240805j_ ;658;25; 0; 0	Arthropoda	Insecta	Diptera	Cecidomyiidae	Cecidomyiinae	Lestodiplosis	Cecidomyiidae sp.120
BYF_XKL0002150_BYF021_2024Aug5_China-Beijing_CHNBJ20240805j_ ;658;25; 0; 0	Arthropoda	Insecta	Diptera	Cecidomyiidae	Cecidomyiinae		Cecidomyiidae sp.60
BYF_XKL0002151_BYF021_2024Aug5_China-Beijing_CHNBJ20240805j_ ;658;100; 1; 1	Arthropoda	Insecta	Diptera	Sciaridae			Sciaridae sp.24
BYF_XKL0002152_BYF021_2024Aug5_China-Beijing_CHNBJ20240805j_ ;658;25; 0; 0	Arthropoda	Insecta	Diptera	Chironomidae			Chironomidae sp.4
BYF_XKL0002153_BYF021_2024Aug5_China-Beijing_CHNBJ20240805j_ ;658;25; 0; 0	Arthropoda	Insecta	Diptera	Cecidomyiidae	Cecidomyiinae		Cecidomyiidae sp.163
BYF_XKL0002154_BYF021_2024Aug5_China-Beijing_CHNBJ20240805j_ ;658;25; 0; 0	Arthropoda	Insecta	Diptera	Cecidomyiidae	Cecidomyiinae		Cecidomyiidae sp.125
BYF_XKL0002155_BYF021_2024Aug5_China-Beijing_CHNBJ20240805j_ ;658;25; 0; 0	Arthropoda	Insecta	Diptera	Cecidomyiidae	Cecidomyiinae		Cecidomyiidae sp.60
BYF_XKL0002156_BYF021_2024Aug5_China-Beijing_CHNBJ20240805j_ ;658;25; 0; 0	Arthropoda	Insecta	Diptera	Cecidomyiidae	Cecidomyiinae		Cecidomyiidae sp.121
BYF_XKL0002157_BYF021_2024Aug5_China-Beijing_CHNBJ20240805j_ ;658;100; 0; 0	Arthropoda	Insecta	Diptera	Cecidomyiidae	Cecidomyiinae		Cecidomyiidae sp.60
BYF_XKL0002158_BYF021_2024Aug5_China-Beijing_CHNBJ20240805j_ ;658;25; 0; 0	Arthropoda	Insecta	Diptera	Cecidomyiidae	Cecidomyiinae		Cecidomyiidae sp.251
BYF_XKL0002159_BYF021_2024Aug5_China-Beijing_CHNBJ20240805j_ ;658;25; 0; 0	Arthropoda	Insecta	Diptera	Cecidomyiidae	Cecidomyiinae		Cecidomyiidae sp.60
BYF_XKL0002160_BYF021_2024Aug5_China-Beijing_CHNBJ20240805j_ ;658;25; 0; 0	Arthropoda	Insecta	Diptera	Chironomidae			Chironomidae sp.4
BYF_XKL0002161_BYF021_2024Aug5_China-Beijing_CHNBJ20240805j_ ;658;25; 0; 0	Arthropoda	Insecta	Diptera	Cecidomyiidae	Porricondylinae	Bryocrypta	Cecidomyiidae sp.252
BYF_XKL0002162_BYF021_2024Aug5_China-Beijing_CHNBJ20240805j_ ;658;50; 0; 0	Arthropoda	Insecta	Diptera	Cecidomyiidae	Cecidomyiinae		Cecidomyiidae sp.60
BYF_XKL0002163_BYF021_2024Aug5_China-Beijing_CHNBJ20240805j_ ;658;25; 0; 0	Arthropoda	Insecta	Diptera	Cecidomyiidae	Cecidomyiinae	Rhopalomyia	Cecidomyiidae sp.105
BYF_XKL0002164_BYF021_2024Aug5_China-Beijing_CHNBJ20240805j_ ;658;25; 0; 0	Arthropoda	Insecta	Diptera	Cecidomyiidae	Cecidomyiinae		Cecidomyiidae sp.60
BYF_XKL0002165_BYF021_2024Aug5_China-Beijing_CHNBJ20240805j_ ;658;24; 2; 2	Arthropoda	Insecta	Diptera	Cecidomyiidae	Cecidomyiinae		Cecidomyiidae sp.60
BYF_XKL0002166_BYF021_2024Aug5_China-Beijing_CHNBJ20240805j_ ;658;25; 0; 0	Arthropoda	Insecta	Diptera	Cecidomyiidae	Cecidomyiinae		Cecidomyiidae sp.60
BYF_XKL0002167_BYF021_2024Aug5_China-Beijing_CHNBJ20240805j_ ;658;50; 0; 0	Arthropoda	Insecta	Diptera	Cecidomyiidae	Winnertziinae	Ekmanomyia	Cecidomyiidae sp.134
BYF_XKL0002168_BYF021_2024Aug5_China-Beijing_CHNBJ20240805j_ ;658;50; 0; 0	Arthropoda	Insecta	Diptera	Cecidomyiidae	Cecidomyiinae		Cecidomyiidae sp.60
BYF_XKL0002169_BYF021_2024Aug5_China-Beijing_CHNBJ20240805j_ ;658;25; 0; 0	Arthropoda	Insecta	Diptera	Cecidomyiidae	Cecidomyiinae		Cecidomyiidae sp.60
BYF_XKL0002170_BYF021_2024Aug5_China-Beijing_CHNBJ20240805j_ ;658;25; 0; 0	Arthropoda	Insecta	Diptera	Cecidomyiidae	Cecidomyiinae	Rhopalomyia	Cecidomyiidae sp.105
BYF_XKL0002171_BYF021_2024Aug5_China-Beijing_CHNBJ20240805j_ ;658;25; 0; 0	Arthropoda	Insecta	Diptera	Cecidomyiidae	Cecidomyiinae	Lestodiplosis	Cecidomyiidae sp.120
BYF_XKL0002172_BYF021_2024Aug5_China-Beijing_CHNBJ20240805j_ ;658;25; 0; 0	Arthropoda	Insecta	Diptera	Cecidomyiidae	Cecidomyiinae		Cecidomyiidae sp.63
BYF_XKL0002173_BYF021_2024Aug5_China-Beijing_CHNBJ20240805j_ ;658;50; 0; 0	Arthropoda	Insecta	Diptera	Cecidomyiidae	Cecidomyiinae		Cecidomyiidae sp.75
BYF_XKL0002174_BYF021_2024Aug5_China-Beijing_CHNBJ20240805j_ ;658;25; 0; 0	Arthropoda	Insecta	Diptera	Cecidomyiidae	Cecidomyiinae		Cecidomyiidae sp.60
BYF_XKL0002175_BYF021_2024Aug5_China-Beijing_CHNBJ20240805j_ ;658;16; 2; 1	Arthropoda	Insecta	Diptera	Cecidomyiidae	Cecidomyiinae		Cecidomyiidae sp.129
BYF_XKL0002176_BYF021_2024Aug5_China-Beijing_CHNBJ20240805j_ ;658;50; 0; 0	Arthropoda	Insecta	Diptera	Cecidomyiidae	Cecidomyiinae		Cecidomyiidae sp.147
BYF_XKL0002177_BYF021_2024Aug5_China-Beijing_CHNBJ20240805j_ ;658;25; 0; 0	Arthropoda	Insecta	Diptera	Cecidomyiidae	Cecidomyiinae	Lestodiplosis	Cecidomyiidae sp.120
BYF_XKL0002178_BYF021_2024Aug5_China-Beijing_CHNBJ20240805j_ ;658;16; 0; 0	Arthropoda	Insecta	Diptera	Cecidomyiidae	Cecidomyiinae	Arthrocnodax	Cecidomyiidae sp.140
BYF_XKL0002179_BYF021_2024Aug5_China-Beijing_CHNBJ20240805j_ ;658;25; 0; 0	Arthropoda	Insecta	Diptera	Cecidomyiidae	Cecidomyiinae	Dasineura	Cecidomyiidae sp.51
BYF_XKL0002180_BYF021_2024Aug5_China-Beijing_CHNBJ20240805j_ ;658;25; 0; 0	Arthropoda	Insecta	Diptera	Cecidomyiidae	Cecidomyiinae		Cecidomyiidae sp.126
BYF_XKL0002181_BYF021_2024Aug5_China-Beijing_CHNBJ20240805j_ ;658;50; 0; 0	Arthropoda	Insecta	Diptera	Cecidomyiidae	Cecidomyiinae	Trisopsis	Cecidomyiidae sp.20
BYF_XKL0002182_BYF021_2024Aug5_China-Beijing_CHNBJ20240805j_ ;658;25; 0; 0	Arthropoda	Insecta	Diptera	Cecidomyiidae	Cecidomyiinae	Lestodiplosis	Cecidomyiidae sp.120
BYF_XKL0002183_BYF021_2024Aug5_China-Beijing_CHNBJ20240805j_ ;658;25; 0; 0	Arthropoda	Insecta	Diptera	Cecidomyiidae	Porricondylinae	Bryocrypta	Cecidomyiidae sp.252
BYF_XKL0002184_BYF021_2024Aug5_China-Beijing_CHNBJ20240805j_ ;658;7; 2; 0	Arthropoda	Insecta	Diptera	Cecidomyiidae	Cecidomyiinae	Dasineura	Cecidomyiidae sp.51
BYF_XKL0002185_BYF021_2024Aug5_China-Beijing_CHNBJ20240805j_ ;658;21; 0; 0	Arthropoda	Insecta	Diptera	Cecidomyiidae	Cecidomyiinae	Rhopalomyia	Cecidomyiidae sp.105
BYF_XKL0002186_BYF022_2024Aug5_China-Beijing_CHNBJ20240805j_ ;658;25; 0; 0	Arthropoda	Insecta	Diptera	Chironomidae			Chironomidae sp.4
BYF_XKL0002187_BYF022_2024Aug5_China-Beijing_CHNBJ20240805j_ ;658;500; 0; 0	Arthropoda	Insecta	Diptera	Phoridae	Metopininae	Megaselia	Phoridae sp.5
BYF_XKL0002188_BYF022_2024Aug5_China-Beijing_CHNBJ20240805j_ ;658;100; 2; 1	Arthropoda	Insecta	Diptera	Chironomidae			Chironomidae sp.4
BYF_XKL0002189_BYF022_2024Aug5_China-Beijing_CHNBJ20240805j_ ;658;25; 0; 0	Arthropoda	Insecta	Diptera	Chloropidae	Oscinellinae	Dasyopa	Dasyopa triangulata
BYF_XKL0002190_BYF022_2024Aug5_China-Beijing_CHNBJ20240805j_ ;658;25; 0; 0	Arthropoda	Insecta	Diptera	Dolichopodidae	Diaphorinae	Chrysotus	Chrysotus sp.2
BYF_XKL0002191_BYF022_2024Aug5_China-Beijing_CHNBJ20240805j_ ;658;50; 0; 0	Arthropoda	Insecta	Diptera	Sciaridae		Pseudolycoriella	Pseudolycoriella sp.1
BYF_XKL0002192_BYF022_2024Aug5_China-Beijing_CHNBJ20240805j_ ;658;50; 0; 0	Arthropoda	Insecta	Diptera	Chironomidae			Chironomidae sp.4
BYF_XKL0002193_BYF022_2024Aug5_China-Beijing_CHNBJ20240805j_ ;658;25; 0; 0	Arthropoda	Insecta	Diptera	Phoridae	Metopininae	Megaselia	Phoridae sp.5
BYF_XKL0002194_BYF022_2024Aug5_China-Beijing_CHNBJ20240805j_ ;658;25; 0; 0	Arthropoda	Insecta	Diptera	Chloropidae	Oscinellinae	Dasyopa	Dasyopa triangulata
BYF_XKL0002195_BYF022_2024Aug5_China-Beijing_CHNBJ20240805j_ ;658;25; 0; 0	Arthropoda	Insecta	Diptera	Cecidomyiidae	Cecidomyiinae		Cecidomyiidae sp.60
BYF_XKL0002196_BYF022_2024Aug5_China-Beijing_CHNBJ20240805j_ ;658;50; 0; 0	Arthropoda	Insecta	Diptera	Ceratopogonidae	Forcipomyiinae	Atrichopogon	Atrichopogon sp.1
BYF_XKL0002197_BYF022_2024Aug5_China-Beijing_CHNBJ20240805j_ ;658;25; 0; 0	Arthropoda	Insecta	Diptera	Phoridae	Metopininae	Megaselia	Phoridae sp.5
BYF_XKL0002198_BYF022_2024Aug5_China-Beijing_CHNBJ20240805j_ ;658;25; 0; 0	Arthropoda	Insecta	Diptera	Chloropidae	Oscinellinae	Dasyopa	Dasyopa triangulata
BYF_XKL0002199_BYF022_2024Aug5_China-Beijing_CHNBJ20240805j_ ;658;100; 2; 2	Arthropoda	Insecta	Diptera	Chironomidae	Orthocladiinae	Mesosmittia	Mesosmittia flexuella
BYF_XKL0002200_BYF022_2024Aug5_China-Beijing_CHNBJ20240805j_ ;658;25; 0; 0	Arthropoda	Insecta	Diptera	Mycetophilidae	Sciophilinae	Acnemia	Acnemia longipes
BYF_XKL0002201_BYF022_2024Aug5_China-Beijing_CHNBJ20240805j_ ;658;25; 0; 0	Arthropoda	Insecta	Diptera	Cecidomyiidae	Cecidomyiinae		Cecidomyiidae sp.22
BYF_XKL0002202_BYF022_2024Aug5_China-Beijing_CHNBJ20240805j_ ;658;100; 1; 1	Arthropoda	Insecta	Diptera	Sciaridae			Sciaridae sp.24
BYF_XKL0002203_BYF022_2024Aug5_China-Beijing_CHNBJ20240805j_ ;658;50; 0; 0	Arthropoda	Insecta	Diptera	Chironomidae			Chironomidae sp.4
BYF_XKL0002204_BYF022_2024Aug5_China-Beijing_CHNBJ20240805j_ ;658;25; 0; 0	Arthropoda	Insecta	Diptera	Cecidomyiidae	Cecidomyiinae		Cecidomyiidae sp.60
BYF_XKL0002205_BYF022_2024Aug5_China-Beijing_CHNBJ20240805j_ ;658;500; 0; 0	Arthropoda	Insecta	Diptera	Phoridae	Metopininae	Megaselia	Phoridae sp.5
BYF_XKL0002206_BYF022_2024Aug5_China-Beijing_CHNBJ20240805j_ ;658;50; 0; 0	Arthropoda	Insecta	Diptera	Cecidomyiidae	Cecidomyiinae		Cecidomyiidae sp.60
BYF_XKL0002207_BYF022_2024Aug5_China-Beijing_CHNBJ20240805j_ ;658;100; 2; 1	Arthropoda	Insecta	Diptera	Chironomidae	Orthocladiinae	Mesosmittia	Mesosmittia flexuella
BYF_XKL0002209_BYF022_2024Aug5_China-Beijing_CHNBJ20240805j_ ;658;100; 2; 2	Arthropoda	Insecta	Diptera	Chironomidae			Chironomidae sp.8
BYF_XKL0002210_BYF022_2024Aug5_China-Beijing_CHNBJ20240805j_ ;658;100; 0; 0	Arthropoda	Insecta	Diptera	Chironomidae			Chironomidae sp.4
BYF_XKL0002211_BYF022_2024Aug5_China-Beijing_CHNBJ20240805j_ ;658;25; 0; 0	Arthropoda	Insecta	Diptera	Cecidomyiidae	Cecidomyiinae		Cecidomyiidae sp.60
BYF_XKL0002212_BYF022_2024Aug5_China-Beijing_CHNBJ20240805j_ ;658;25; 0; 0	Arthropoda	Insecta	Diptera	Ceratopogonidae	Forcipomyiinae	Atrichopogon	Atrichopogon sp.1
BYF_XKL0002213_BYF022_2024Aug5_China-Beijing_CHNBJ20240805j_ ;658;25; 0; 0	Arthropoda	Insecta	Diptera	Cecidomyiidae	Micromyinae	Peromyia	Cecidomyiidae sp.92
BYF_XKL0002214_BYF022_2024Aug5_China-Beijing_CHNBJ20240805j_ ;658;25; 0; 0	Arthropoda	Insecta	Diptera	Cecidomyiidae	Cecidomyiinae		Cecidomyiidae sp.129
BYF_XKL0002215_BYF022_2024Aug5_China-Beijing_CHNBJ20240805j_ ;658;100; 0; 0	Arthropoda	Insecta	Diptera	Sciaridae			Sciaridae sp.27
BYF_XKL0002216_BYF022_2024Aug5_China-Beijing_CHNBJ20240805j_ ;658;25; 0; 0	Arthropoda	Insecta	Diptera	Cecidomyiidae	Cecidomyiinae		Cecidomyiidae sp.164
BYF_XKL0002217_BYF022_2024Aug5_China-Beijing_CHNBJ20240805j_ ;658;25; 0; 0	Arthropoda	Insecta	Diptera	Cecidomyiidae	Cecidomyiinae		Cecidomyiidae sp.60
BYF_XKL0002218_BYF022_2024Aug5_China-Beijing_CHNBJ20240805j_ ;658;25; 0; 0	Arthropoda	Insecta	Diptera	Cecidomyiidae	Cecidomyiinae		Cecidomyiidae sp.126
BYF_XKL0002219_BYF022_2024Aug5_China-Beijing_CHNBJ20240805j_ ;658;25; 0; 0	Arthropoda	Insecta	Diptera	Cecidomyiidae	Cecidomyiinae		Cecidomyiidae sp.75
BYF_XKL0002220_BYF022_2024Aug5_China-Beijing_CHNBJ20240805j_ ;658;25; 0; 0	Arthropoda	Insecta	Diptera	Cecidomyiidae	Cecidomyiinae		Cecidomyiidae sp.165
BYF_XKL0002221_BYF022_2024Aug5_China-Beijing_CHNBJ20240805j_ ;658;100; 0; 0	Arthropoda	Insecta	Diptera	Chironomidae			Chironomidae sp.4
BYF_XKL0002222_BYF022_2024Aug5_China-Beijing_CHNBJ20240805j_ ;658;50; 0; 0	Arthropoda	Insecta	Diptera	Hybotidae			Hybotidae sp.4
BYF_XKL0002223_BYF022_2024Aug5_China-Beijing_CHNBJ20240805j_ ;658;25; 0; 0	Arthropoda	Insecta	Diptera	Cecidomyiidae	Cecidomyiinae		Cecidomyiidae sp.60
BYF_XKL0002224_BYF022_2024Aug5_China-Beijing_CHNBJ20240805j_ ;658;25; 0; 0	Arthropoda	Insecta	Diptera	Hybotidae			Hybotidae sp.2
BYF_XKL0002225_BYF022_2024Aug5_China-Beijing_CHNBJ20240805j_ ;658;25; 0; 0	Arthropoda	Insecta	Diptera	Cecidomyiidae	Cecidomyiinae		Cecidomyiidae sp.60
BYF_XKL0002226_BYF022_2024Aug5_China-Beijing_CHNBJ20240805j_ ;658;25; 0; 0	Arthropoda	Insecta	Diptera	Chloropidae	Oscinellinae	Dasyopa	Dasyopa triangulata
BYF_XKL0002227_BYF022_2024Aug5_China-Beijing_CHNBJ20240805j_ ;658;25; 0; 0	Arthropoda	Insecta	Diptera	Chloropidae	Rhodesiellinae	Rhodesiella	Rhodesiella sp.1
BYF_XKL0002228_BYF022_2024Aug5_China-Beijing_CHNBJ20240805j_ ;658;25; 0; 0	Arthropoda	Insecta	Diptera	Cecidomyiidae	Cecidomyiinae	Lestodiplosis	Cecidomyiidae sp.120
BYF_XKL0002229_BYF022_2024Aug5_China-Beijing_CHNBJ20240805j_ ;658;25; 0; 0	Arthropoda	Insecta	Diptera	Cecidomyiidae	Cecidomyiinae	Lestodiplosis	Cecidomyiidae sp.120
BYF_XKL0002230_BYF022_2024Aug5_China-Beijing_CHNBJ20240805j_ ;658;25; 0; 0	Arthropoda	Insecta	Diptera	Ceratopogonidae	Forcipomyiinae	Atrichopogon	Atrichopogon sp.1
BYF_XKL0002231_BYF022_2024Aug5_China-Beijing_CHNBJ20240805j_ ;658;25; 0; 0	Arthropoda	Insecta	Diptera	Cecidomyiidae	Cecidomyiinae	Dasineura	Cecidomyiidae sp.51
BYF_XKL0002232_BYF022_2024Aug5_China-Beijing_CHNBJ20240805j_ ;658;25; 0; 0	Arthropoda	Insecta	Diptera	Cecidomyiidae	Cecidomyiinae	Trisopsis	Cecidomyiidae sp.166
BYF_XKL0002233_BYF022_2024Aug5_China-Beijing_CHNBJ20240805j_ ;658;25; 0; 0	Arthropoda	Insecta	Diptera	Cecidomyiidae	Cecidomyiinae	Lestodiplosis	Cecidomyiidae sp.120
BYF_XKL0002234_BYF022_2024Aug5_China-Beijing_CHNBJ20240805j_ ;658;25; 0; 0	Arthropoda	Insecta	Diptera	Cecidomyiidae	Cecidomyiinae	Rhopalomyia	Cecidomyiidae sp.105
BYF_XKL0002235_BYF022_2024Aug5_China-Beijing_CHNBJ20240805j_ ;658;20; 0; 0	Arthropoda	Insecta	Diptera	Cecidomyiidae	Cecidomyiinae	Trisopsis	Cecidomyiidae sp.111
BYF_XKL0002236_BYF022_2024Aug5_China-Beijing_CHNBJ20240805j_ ;658;25; 0; 0	Arthropoda	Insecta	Diptera	Cecidomyiidae	Micromyinae	Peromyia	Cecidomyiidae sp.92
BYF_XKL0002237_BYF022_2024Aug5_China-Beijing_CHNBJ20240805j_ ;658;25; 0; 0	Arthropoda	Insecta	Diptera	Cecidomyiidae	Cecidomyiinae		Cecidomyiidae sp.60
BYF_XKL0002238_BYF022_2024Aug5_China-Beijing_CHNBJ20240805j_ ;658;25; 0; 0	Arthropoda	Insecta	Diptera	Cecidomyiidae	Cecidomyiinae		Cecidomyiidae sp.75
BYF_XKL0002239_BYF022_2024Aug5_China-Beijing_CHNBJ20240805j_ ;658;25; 0; 0	Arthropoda	Insecta	Diptera	Cecidomyiidae	Cecidomyiinae	Trisopsis	Cecidomyiidae sp.158
BYF_XKL0002240_BYF022_2024Aug5_China-Beijing_CHNBJ20240805j_ ;658;25; 0; 0	Arthropoda	Insecta	Diptera	Psychodidae	Psychodinae		Psychodinae sp.2
BYF_XKL0002241_BYF022_2024Aug5_China-Beijing_CHNBJ20240805j_ ;658;25; 0; 0	Arthropoda	Insecta	Diptera	Phoridae	Metopininae	Megaselia	Megaselia sp.5
BYF_XKL0002243_BYF022_2024Aug5_China-Beijing_CHNBJ20240805j_ ;658;25; 0; 0	Arthropoda	Insecta	Diptera	Cecidomyiidae	Cecidomyiinae	Trisopsis	Cecidomyiidae sp.158
BYF_XKL0002244_BYF022_2024Aug5_China-Beijing_CHNBJ20240805j_ ;658;50; 0; 0	Arthropoda	Insecta	Diptera	Cecidomyiidae	Cecidomyiinae		Cecidomyiidae sp.52
BYF_XKL0002245_BYF022_2024Aug5_China-Beijing_CHNBJ20240805j_ ;658;25; 0; 0	Arthropoda	Insecta	Diptera	Cecidomyiidae	Cecidomyiinae	Dasineura	Cecidomyiidae sp.51
BYF_XKL0002246_BYF022_2024Aug5_China-Beijing_CHNBJ20240805j_ ;658;25; 0; 0	Arthropoda	Insecta	Diptera	Cecidomyiidae	Cecidomyiinae	Trisopsis	Cecidomyiidae sp.158
BYF_XKL0002247_BYF022_2024Aug5_China-Beijing_CHNBJ20240805j_ ;658;25; 0; 0	Arthropoda	Insecta	Diptera	Cecidomyiidae	Cecidomyiinae	Arthrocnodax	Cecidomyiidae sp.114
BYF_XKL0002249_BYF022_2024Aug5_China-Beijing_CHNBJ20240805j_ ;658;25; 0; 0	Arthropoda	Insecta	Diptera	Cecidomyiidae	Cecidomyiinae		Cecidomyiidae sp.25
BYF_XKL0002250_BYF022_2024Aug5_China-Beijing_CHNBJ20240805j_ ;658;25; 0; 0	Arthropoda	Insecta	Diptera	Cecidomyiidae	Cecidomyiinae		Cecidomyiidae sp.52
BYF_XKL0002251_BYF022_2024Aug5_China-Beijing_CHNBJ20240805j_ ;658;25; 0; 0	Arthropoda	Insecta	Diptera	Cecidomyiidae	Cecidomyiinae		Cecidomyiidae sp.127
BYF_XKL0002252_BYF022_2024Aug5_China-Beijing_CHNBJ20240805j_ ;658;25; 0; 0	Arthropoda	Insecta	Diptera	Cecidomyiidae	Cecidomyiinae		Cecidomyiidae sp.160
BYF_XKL0002253_BYF022_2024Aug5_China-Beijing_CHNBJ20240805j_ ;658;25; 0; 0	Arthropoda	Insecta	Diptera	Cecidomyiidae	Cecidomyiinae		Cecidomyiidae sp.251
BYF_XKL0002256_BYF022_2024Aug5_China-Beijing_CHNBJ20240805j_ ;658;25; 0; 0	Arthropoda	Insecta	Diptera	Cecidomyiidae	Cecidomyiinae	Rhopalomyia	Cecidomyiidae sp.105
BYF_XKL0002257_BYF022_2024Aug5_China-Beijing_CHNBJ20240805j_ ;658;25; 0; 0	Arthropoda	Insecta	Diptera	Cecidomyiidae	Cecidomyiinae		Cecidomyiidae sp.75
BYF_XKL0002258_BYF022_2024Aug5_China-Beijing_CHNBJ20240805j_ ;658;25; 0; 0	Arthropoda	Insecta	Diptera	Cecidomyiidae	Cecidomyiinae	Rhopalomyia	Cecidomyiidae sp.105
BYF_XKL0002259_BYF022_2024Aug5_China-Beijing_CHNBJ20240805j_ ;658;25; 0; 0	Arthropoda	Insecta	Diptera	Cecidomyiidae	Cecidomyiinae	Dasineura	Cecidomyiidae sp.51
BYF_XKL0002260_BYF022_2024Aug5_China-Beijing_CHNBJ20240805j_ ;658;25; 0; 0	Arthropoda	Insecta	Diptera	Cecidomyiidae	Cecidomyiinae	Lestodiplosis	Cecidomyiidae sp.120
BYF_XKL0002261_BYF022_2024Aug5_China-Beijing_CHNBJ20240805j_ ;658;25; 0; 0	Arthropoda	Insecta	Diptera	Cecidomyiidae	Cecidomyiinae	Rhopalomyia	Cecidomyiidae sp.105
BYF_XKL0002263_BYF022_2024Aug5_China-Beijing_CHNBJ20240805j_ ;658;25; 0; 0	Arthropoda	Insecta	Diptera	Cecidomyiidae	Cecidomyiinae		Cecidomyiidae sp.25
BYF_XKL0002264_BYF022_2024Aug5_China-Beijing_CHNBJ20240805j_ ;658;25; 0; 0	Arthropoda	Insecta	Diptera	Cecidomyiidae	Cecidomyiinae	Lestodiplosis	Cecidomyiidae sp.120
BYF_XKL0002265_BYF022_2024Aug5_China-Beijing_CHNBJ20240805j_ ;658;25; 0; 0	Arthropoda	Insecta	Diptera	Cecidomyiidae	Cecidomyiinae	Arthrocnodax	Cecidomyiidae sp.118
BYF_XKL0002266_BYF022_2024Aug5_China-Beijing_CHNBJ20240805j_ ;658;23; 2; 1	Arthropoda	Insecta	Diptera	Cecidomyiidae	Micromyinae	Peromyia	Cecidomyiidae sp.167
BYF_XKL0002267_BYF022_2024Aug5_China-Beijing_CHNBJ20240805j_ ;658;21; 0; 0	Arthropoda	Insecta	Diptera	Cecidomyiidae	Cecidomyiinae	Rhopalomyia	Cecidomyiidae sp.105
BYF_XKL0002268_BYF022_2024Aug5_China-Beijing_CHNBJ20240805j_ ;658;25; 0; 0	Arthropoda	Insecta	Diptera	Cecidomyiidae	Cecidomyiinae	Trisopsis	Cecidomyiidae sp.152
BYF_XKL0002269_BYF022_2024Aug5_China-Beijing_CHNBJ20240805j_ ;658;25; 0; 0	Arthropoda	Insecta	Diptera	Cecidomyiidae	Cecidomyiinae		Cecidomyiidae sp.126
BYF_XKL0002270_BYF022_2024Aug5_China-Beijing_CHNBJ20240805j_ ;658;25; 0; 0	Arthropoda	Insecta	Diptera	Cecidomyiidae	Cecidomyiinae		Cecidomyiidae sp.154
BYF_XKL0002271_BYF022_2024Aug5_China-Beijing_CHNBJ20240805j_ ;658;17; 0; 0	Arthropoda	Insecta	Diptera	Cecidomyiidae	Cecidomyiinae	Trisopsis	Cecidomyiidae sp.152
BYF_XKL0002272_BYF022_2024Aug5_China-Beijing_CHNBJ20240805j_ ;658;17; 0; 0	Arthropoda	Insecta	Diptera	Cecidomyiidae	Cecidomyiinae		Cecidomyiidae sp.160
BYF_XKL0002273_BYF022_2024Aug5_China-Beijing_CHNBJ20240805j_ ;658;25; 0; 0	Arthropoda	Insecta	Diptera	Cecidomyiidae	Cecidomyiinae		Cecidomyiidae sp.251
BYF_XKL0002274_BYF022_2024Aug5_China-Beijing_CHNBJ20240805j_ ;658;25; 0; 0	Arthropoda	Insecta	Diptera	Cecidomyiidae	Cecidomyiinae	Trisopsis	Cecidomyiidae sp.152
BYF_XKL0002275_BYF022_2024Aug5_China-Beijing_CHNBJ20240805j_ ;658;25; 0; 0	Arthropoda	Insecta	Diptera	Cecidomyiidae	Cecidomyiinae	Arthrocnodax	Cecidomyiidae sp.168
BYF_XKL0002277_BYF022_2024Aug5_China-Beijing_CHNBJ20240805j_ ;658;24; 0; 0	Arthropoda	Insecta	Diptera	Cecidomyiidae	Cecidomyiinae	Dasineura	Cecidomyiidae sp.51
BYF_XKL0002278_BYF022_2024Aug5_China-Beijing_CHNBJ20240805j_ ;658;25; 0; 0	Arthropoda	Insecta	Diptera	Cecidomyiidae	Cecidomyiinae	Trisopsis	Cecidomyiidae sp.152
BYF_XKL0002279_BYF022_2024Aug5_China-Beijing_CHNBJ20240805j_ ;658;25; 0; 0	Arthropoda	Insecta	Diptera	Cecidomyiidae	Cecidomyiinae		Cecidomyiidae sp.125
BYF_XKL0002280_BYF022_2024Aug5_China-Beijing_CHNBJ20240805j_ ;658;25; 0; 0	Arthropoda	Insecta	Diptera	Cecidomyiidae	Cecidomyiinae		Cecidomyiidae sp.154
BYF_XKL0002281_BYF023_2024Aug5_China-Beijing_CHNBJ20240805j_ ;658;25; 0; 0	Arthropoda	Insecta	Diptera	Cecidomyiidae	Cecidomyiinae		Cecidomyiidae sp.60
BYF_XKL0002282_BYF023_2024Aug5_China-Beijing_CHNBJ20240805j_ ;658;50; 0; 0	Arthropoda	Insecta	Diptera	Chironomidae			Chironomidae sp.4
BYF_XKL0002283_BYF023_2024Aug5_China-Beijing_CHNBJ20240805j_ ;658;100; 1; 1	Arthropoda	Insecta	Diptera	Chironomidae			Chironomidae sp.4
BYF_XKL0002284_BYF023_2024Aug5_China-Beijing_CHNBJ20240805j_ ;658;25; 0; 0	Arthropoda	Insecta	Diptera	Cecidomyiidae	Cecidomyiinae		Cecidomyiidae sp.60
BYF_XKL0002285_BYF023_2024Aug5_China-Beijing_CHNBJ20240805j_ ;658;100; 1; 0	Arthropoda	Insecta	Diptera	Phoridae	Metopininae	Megaselia	Phoridae sp.5
BYF_XKL0002286_BYF023_2024Aug5_China-Beijing_CHNBJ20240805j_ ;658;25; 0; 0	Arthropoda	Insecta	Diptera	Chloropidae	Rhodesiellinae	Rhodesiella	Rhodesiella sp.1
BYF_XKL0002287_BYF023_2024Aug5_China-Beijing_CHNBJ20240805j_ ;658;100; 0; 0	Arthropoda	Insecta	Diptera	Sciaridae			Sciaridae sp.21
BYF_XKL0002288_BYF023_2024Aug5_China-Beijing_CHNBJ20240805j_ ;658;25; 0; 0	Arthropoda	Insecta	Diptera	Ceratopogonidae			Ceratopogonidae sp.13
BYF_XKL0002289_BYF023_2024Aug5_China-Beijing_CHNBJ20240805j_ ;658;25; 0; 0	Arthropoda	Insecta	Diptera	Chloropidae	Rhodesiellinae	Rhodesiella	Rhodesiella sp.1
BYF_XKL0002290_BYF023_2024Aug5_China-Beijing_CHNBJ20240805j_ ;658;99; 2; 2	Arthropoda	Insecta	Diptera	Chironomidae			Chironomidae sp.8
BYF_XKL0002291_BYF023_2024Aug5_China-Beijing_CHNBJ20240805j_ ;658;25; 0; 0	Arthropoda	Insecta	Diptera	Cecidomyiidae	Cecidomyiinae	Lestodiplosis	Cecidomyiidae sp.120
BYF_XKL0002292_BYF023_2024Aug5_China-Beijing_CHNBJ20240805j_ ;658;50; 0; 0	Arthropoda	Insecta	Diptera	Cecidomyiidae	Cecidomyiinae		Cecidomyiidae sp.129
BYF_XKL0002293_BYF023_2024Aug5_China-Beijing_CHNBJ20240805j_ ;658;100; 0; 0	Arthropoda	Insecta	Diptera	Cecidomyiidae	Cecidomyiinae		Cecidomyiidae sp.60
BYF_XKL0002294_BYF023_2024Aug5_China-Beijing_CHNBJ20240805j_ ;658;25; 0; 0	Arthropoda	Insecta	Diptera	Cecidomyiidae	Cecidomyiinae	Arthrocnodax	Cecidomyiidae sp.104
BYF_XKL0002296_BYF023_2024Aug5_China-Beijing_CHNBJ20240805j_ ;658;25; 0; 0	Arthropoda	Insecta	Diptera	Ceratopogonidae	Forcipomyiinae	Atrichopogon	Atrichopogon sp.1
BYF_XKL0002297_BYF023_2024Aug5_China-Beijing_CHNBJ20240805j_ ;658;25; 0; 0	Arthropoda	Insecta	Diptera	Cecidomyiidae	Cecidomyiinae		Cecidomyiidae sp.75
BYF_XKL0002298_BYF023_2024Aug5_China-Beijing_CHNBJ20240805j_ ;658;25; 0; 0	Arthropoda	Insecta	Diptera	Chloropidae	Oscinellinae	Dasyopa	Dasyopa triangulata
BYF_XKL0002299_BYF023_2024Aug5_China-Beijing_CHNBJ20240805j_ ;658;100; 2; 1	Arthropoda	Insecta	Diptera	Chironomidae			Chironomidae sp.4
BYF_XKL0002300_BYF023_2024Aug5_China-Beijing_CHNBJ20240805j_ ;658;25; 0; 0	Arthropoda	Insecta	Diptera	Cecidomyiidae	Cecidomyiinae	Lestodiplosis	Cecidomyiidae sp.120
BYF_XKL0002301_BYF023_2024Aug5_China-Beijing_CHNBJ20240805j_ ;658;25; 0; 0	Arthropoda	Insecta	Diptera	Cecidomyiidae	Cecidomyiinae		Cecidomyiidae sp.147
BYF_XKL0002302_BYF023_2024Aug5_China-Beijing_CHNBJ20240805j_ ;658;25; 0; 0	Arthropoda	Insecta	Diptera	Drosophilidae	Drosophilinae	Drosophila	Drosophila sp.1
BYF_XKL0002303_BYF023_2024Aug5_China-Beijing_CHNBJ20240805j_ ;658;25; 0; 0	Arthropoda	Insecta	Diptera	Chloropidae	Oscinellinae	Dasyopa	Dasyopa triangulata
BYF_XKL0002304_BYF023_2024Aug5_China-Beijing_CHNBJ20240805j_ ;658;25; 0; 0	Arthropoda	Insecta	Diptera	Cecidomyiidae	Cecidomyiinae		Cecidomyiidae sp.60
BYF_XKL0002305_BYF023_2024Aug5_China-Beijing_CHNBJ20240805j_ ;658;25; 0; 0	Arthropoda	Insecta	Diptera	Cecidomyiidae	Cecidomyiinae	Sitodiplosis	Cecidomyiidae sp.253
BYF_XKL0002306_BYF023_2024Aug5_China-Beijing_CHNBJ20240805j_ ;658;50; 0; 0	Arthropoda	Insecta	Diptera	Sciaridae			Sciaridae sp.13
BYF_XKL0002307_BYF023_2024Aug5_China-Beijing_CHNBJ20240805j_ ;658;50; 0; 0	Arthropoda	Insecta	Diptera	Ceratopogonidae	Forcipomyiinae	Atrichopogon	Atrichopogon sp.1
BYF_XKL0002308_BYF023_2024Aug5_China-Beijing_CHNBJ20240805j_ ;658;25; 0; 0	Arthropoda	Insecta	Diptera	Chloropidae	Oscinellinae	Dasyopa	Dasyopa triangulata
BYF_XKL0002309_BYF023_2024Aug5_China-Beijing_CHNBJ20240805j_ ;658;25; 0; 0	Arthropoda	Insecta	Diptera	Cecidomyiidae	Cecidomyiinae	Lestodiplosis	Cecidomyiidae sp.120
BYF_XKL0002310_BYF023_2024Aug5_China-Beijing_CHNBJ20240805j_ ;658;100; 0; 0	Arthropoda	Insecta	Diptera	Hybotidae			Hybotidae sp.2
BYF_XKL0002311_BYF023_2024Aug5_China-Beijing_CHNBJ20240805j_ ;658;25; 0; 0	Arthropoda	Insecta	Diptera	Cecidomyiidae	Cecidomyiinae		Cecidomyiidae sp.60
BYF_XKL0002312_BYF023_2024Aug5_China-Beijing_CHNBJ20240805j_ ;658;25; 0; 0	Arthropoda	Insecta	Diptera	Cecidomyiidae	Cecidomyiinae	Aphidoletes	Cecidomyiidae sp.169
BYF_XKL0002313_BYF023_2024Aug5_China-Beijing_CHNBJ20240805j_ ;658;25; 0; 0	Arthropoda	Insecta	Diptera	Cecidomyiidae	Cecidomyiinae		Cecidomyiidae sp.60
BYF_XKL0002314_BYF023_2024Aug5_China-Beijing_CHNBJ20240805j_ ;658;25; 0; 0	Arthropoda	Insecta	Diptera	Chloropidae	Oscinellinae	Dasyopa	Dasyopa triangulata
BYF_XKL0002315_BYF023_2024Aug5_China-Beijing_CHNBJ20240805j_ ;658;25; 0; 0	Arthropoda	Insecta	Diptera	Cecidomyiidae	Cecidomyiinae		Cecidomyiidae sp.60
BYF_XKL0002316_BYF023_2024Aug5_China-Beijing_CHNBJ20240805j_ ;658;200; 0; 0	Arthropoda	Insecta	Diptera	Phoridae	Metopininae	Megaselia	Phoridae sp.5
BYF_XKL0002317_BYF023_2024Aug5_China-Beijing_CHNBJ20240805j_ ;658;13; 6; 2	Arthropoda	Insecta	Diptera	Phoridae			Phoridae sp.31
BYF_XKL0002319_BYF023_2024Aug5_China-Beijing_CHNBJ20240805j_ ;658;25; 0; 0	Arthropoda	Insecta	Diptera	Cecidomyiidae	Cecidomyiinae	Arthrocnodax	Cecidomyiidae sp.104
BYF_XKL0002320_BYF023_2024Aug5_China-Beijing_CHNBJ20240805j_ ;658;25; 0; 0	Arthropoda	Insecta	Diptera	Chloropidae	Oscinellinae	Dasyopa	Dasyopa triangulata
BYF_XKL0002321_BYF023_2024Aug5_China-Beijing_CHNBJ20240805j_ ;658;25; 0; 0	Arthropoda	Insecta	Diptera	Cecidomyiidae	Cecidomyiinae	Lestodiplosis	Cecidomyiidae sp.120
BYF_XKL0002324_BYF023_2024Aug5_China-Beijing_CHNBJ20240805j_ ;658;25; 0; 0	Arthropoda	Insecta	Diptera	Chloropidae	Oscinellinae	Dasyopa	Dasyopa triangulata
BYF_XKL0002325_BYF023_2024Aug5_China-Beijing_CHNBJ20240805j_ ;658;50; 0; 0	Arthropoda	Insecta	Diptera	Ceratopogonidae	Forcipomyiinae	Atrichopogon	Atrichopogon sp.1
BYF_XKL0002327_BYF023_2024Aug5_China-Beijing_CHNBJ20240805j_ ;658;25; 0; 0	Arthropoda	Insecta	Diptera	Cecidomyiidae	Cecidomyiinae	Rhopalomyia	Cecidomyiidae sp.105
BYF_XKL0002328_BYF023_2024Aug5_China-Beijing_CHNBJ20240805j_ ;658;25; 0; 0	Arthropoda	Insecta	Diptera	Cecidomyiidae	Cecidomyiinae	Lestodiplosis	Cecidomyiidae sp.120
BYF_XKL0002329_BYF023_2024Aug5_China-Beijing_CHNBJ20240805j_ ;658;25; 0; 0	Arthropoda	Insecta	Diptera	Cecidomyiidae	Cecidomyiinae	Lestodiplosis	Cecidomyiidae sp.120
BYF_XKL0002330_BYF023_2024Aug5_China-Beijing_CHNBJ20240805j_ ;658;25; 0; 0	Arthropoda	Insecta	Diptera	Chloropidae	Oscinellinae	Dasyopa	Dasyopa triangulata
BYF_XKL0002331_BYF023_2024Aug5_China-Beijing_CHNBJ20240805j_ ;658;25; 0; 0	Arthropoda	Insecta	Diptera	Chironomidae			Chironomidae sp.4
BYF_XKL0002332_BYF023_2024Aug5_China-Beijing_CHNBJ20240805j_ ;658;100; 1; 0	Arthropoda	Insecta	Diptera	Chironomidae	Orthocladiinae	Mesosmittia	Mesosmittia flexuella
BYF_XKL0002333_BYF023_2024Aug5_China-Beijing_CHNBJ20240805j_ ;658;25; 0; 0	Arthropoda	Insecta	Diptera	Chironomidae	Orthocladiinae	Limnophyes	Limnophyes sp.2
BYF_XKL0002334_BYF023_2024Aug5_China-Beijing_CHNBJ20240805j_ ;658;50; 0; 0	Arthropoda	Insecta	Diptera	Cecidomyiidae	Cecidomyiinae		Cecidomyiidae sp.60
BYF_XKL0002335_BYF023_2024Aug5_China-Beijing_CHNBJ20240805j_ ;658;11; 0; 0	Arthropoda	Insecta	Diptera	Cecidomyiidae	Cecidomyiinae	Rhopalomyia	Cecidomyiidae sp.105
BYF_XKL0002336_BYF023_2024Aug5_China-Beijing_CHNBJ20240805j_ ;658;25; 0; 0	Arthropoda	Insecta	Diptera	Cecidomyiidae	Cecidomyiinae		Cecidomyiidae sp.170
BYF_XKL0002337_BYF023_2024Aug5_China-Beijing_CHNBJ20240805j_ ;658;25; 0; 0	Arthropoda	Insecta	Diptera	Cecidomyiidae	Cecidomyiinae	Rhopalomyia	Cecidomyiidae sp.105
BYF_XKL0002338_BYF023_2024Aug5_China-Beijing_CHNBJ20240805j_ ;658;25; 0; 0	Arthropoda	Insecta	Diptera	Cecidomyiidae	Cecidomyiinae	Rhopalomyia	Cecidomyiidae sp.105
BYF_XKL0002339_BYF023_2024Aug5_China-Beijing_CHNBJ20240805j_ ;658;25; 0; 0	Arthropoda	Insecta	Diptera	Cecidomyiidae	Cecidomyiinae	Arthrocnodax	Cecidomyiidae sp.140
BYF_XKL0002340_BYF023_2024Aug5_China-Beijing_CHNBJ20240805j_ ;658;25; 0; 0	Arthropoda	Insecta	Diptera	Cecidomyiidae	Cecidomyiinae	Lestodiplosis	Cecidomyiidae sp.120
BYF_XKL0002341_BYF023_2024Aug5_China-Beijing_CHNBJ20240805j_ ;658;25; 0; 0	Arthropoda	Insecta	Diptera	Cecidomyiidae	Cecidomyiinae		Cecidomyiidae sp.139
BYF_XKL0002342_BYF023_2024Aug5_China-Beijing_CHNBJ20240805j_ ;658;25; 0; 0	Arthropoda	Insecta	Diptera	Cecidomyiidae	Cecidomyiinae	Arthrocnodax	Cecidomyiidae sp.171
BYF_XKL0002343_BYF023_2024Aug5_China-Beijing_CHNBJ20240805j_ ;658;25; 0; 0	Arthropoda	Insecta	Diptera	Cecidomyiidae	Cecidomyiinae	Feltiella	Cecidomyiidae sp.138
BYF_XKL0002344_BYF023_2024Aug5_China-Beijing_CHNBJ20240805j_ ;658;25; 0; 0	Arthropoda	Insecta	Diptera	Cecidomyiidae	Cecidomyiinae	Dasineura	Cecidomyiidae sp.161
BYF_XKL0002347_BYF023_2024Aug5_China-Beijing_CHNBJ20240805j_ ;658;25; 0; 0	Arthropoda	Insecta	Diptera	Cecidomyiidae	Cecidomyiinae	Trisopsis	Cecidomyiidae sp.20
BYF_XKL0002348_BYF023_2024Aug5_China-Beijing_CHNBJ20240805j_ ;658;25; 0; 0	Arthropoda	Insecta	Diptera	Cecidomyiidae	Cecidomyiinae	Rhopalomyia	Cecidomyiidae sp.105
BYF_XKL0002349_BYF023_2024Aug5_China-Beijing_CHNBJ20240805j_ ;658;25; 0; 0	Arthropoda	Insecta	Diptera	Cecidomyiidae	Cecidomyiinae	Lestodiplosis	Cecidomyiidae sp.120
BYF_XKL0002350_BYF023_2024Aug5_China-Beijing_CHNBJ20240805j_ ;658;100; 1; 1	Arthropoda	Insecta	Diptera	Cecidomyiidae	Cecidomyiinae		Cecidomyiidae sp.60
BYF_XKL0002351_BYF023_2024Aug5_China-Beijing_CHNBJ20240805j_ ;658;25; 0; 0	Arthropoda	Insecta	Diptera	Cecidomyiidae	Cecidomyiinae	Lestodiplosis	Cecidomyiidae sp.120
BYF_XKL0002352_BYF023_2024Aug5_China-Beijing_CHNBJ20240805j_ ;658;25; 0; 0	Arthropoda	Insecta	Diptera	Cecidomyiidae	Cecidomyiinae		Cecidomyiidae sp.172
BYF_XKL0002353_BYF023_2024Aug5_China-Beijing_CHNBJ20240805j_ ;658;25; 0; 0	Arthropoda	Insecta	Diptera	Cecidomyiidae	Cecidomyiinae		Cecidomyiidae sp.25
BYF_XKL0002354_BYF023_2024Aug5_China-Beijing_CHNBJ20240805j_ ;658;50; 0; 0	Arthropoda	Insecta	Diptera	Cecidomyiidae	Cecidomyiinae		Cecidomyiidae sp.52
BYF_XKL0002355_BYF023_2024Aug5_China-Beijing_CHNBJ20240805j_ ;658;25; 0; 0	Arthropoda	Insecta	Diptera	Cecidomyiidae	Cecidomyiinae	Rhopalomyia	Cecidomyiidae sp.105
BYF_XKL0002356_BYF023_2024Aug5_China-Beijing_CHNBJ20240805j_ ;658;25; 0; 0	Arthropoda	Insecta	Diptera	Cecidomyiidae	Cecidomyiinae	Trisopsis	Cecidomyiidae sp.111
BYF_XKL0002357_BYF023_2024Aug5_China-Beijing_CHNBJ20240805j_ ;658;50; 0; 0	Arthropoda	Insecta	Diptera	Cecidomyiidae	Cecidomyiinae		Cecidomyiidae sp.123
BYF_XKL0002358_BYF023_2024Aug5_China-Beijing_CHNBJ20240805j_ ;658;25; 0; 0	Arthropoda	Insecta	Diptera	Cecidomyiidae	Cecidomyiinae		Cecidomyiidae sp.124
BYF_XKL0002359_BYF023_2024Aug5_China-Beijing_CHNBJ20240805j_ ;658;10; 0; 1	Arthropoda	Insecta	Diptera	Cecidomyiidae	Cecidomyiinae		Cecidomyiidae sp.124
BYF_XKL0002360_BYF023_2024Aug5_China-Beijing_CHNBJ20240805j_ ;658;25; 0; 0	Arthropoda	Insecta	Diptera	Cecidomyiidae	Cecidomyiinae		Cecidomyiidae sp.251
BYF_XKL0002361_BYF023_2024Aug5_China-Beijing_CHNBJ20240805j_ ;658;25; 0; 0	Arthropoda	Insecta	Diptera	Cecidomyiidae	Cecidomyiinae		Cecidomyiidae sp.160
BYF_XKL0002362_BYF023_2024Aug5_China-Beijing_CHNBJ20240805j_ ;658;25; 0; 0	Arthropoda	Insecta	Diptera	Cecidomyiidae	Cecidomyiinae		Cecidomyiidae sp.125
BYF_XKL0002363_BYF023_2024Aug5_China-Beijing_CHNBJ20240805j_ ;658;25; 0; 0	Arthropoda	Insecta	Diptera	Cecidomyiidae	Cecidomyiinae	Rhopalomyia	Cecidomyiidae sp.105
BYF_XKL0002364_BYF023_2024Aug5_China-Beijing_CHNBJ20240805j_ ;658;25; 0; 0	Arthropoda	Insecta	Diptera	Cecidomyiidae	Cecidomyiinae		Cecidomyiidae sp.254
BYF_XKL0002365_BYF023_2024Aug5_China-Beijing_CHNBJ20240805j_ ;658;25; 0; 0	Arthropoda	Insecta	Diptera	Cecidomyiidae	Cecidomyiinae		Cecidomyiidae sp.125
BYF_XKL0002366_BYF023_2024Aug5_China-Beijing_CHNBJ20240805j_ ;658;25; 0; 0	Arthropoda	Insecta	Diptera	Cecidomyiidae	Cecidomyiinae	Feltiella	Cecidomyiidae sp.138
BYF_XKL0002367_BYF023_2024Aug5_China-Beijing_CHNBJ20240805j_ ;658;25; 0; 0	Arthropoda	Insecta	Diptera	Cecidomyiidae	Cecidomyiinae	Rhopalomyia	Cecidomyiidae sp.256
BYF_XKL0002368_BYF023_2024Aug5_China-Beijing_CHNBJ20240805j_ ;658;100; 3; 1	Arthropoda	Insecta	Diptera	Cecidomyiidae	Cecidomyiinae	Aphidoletes	Cecidomyiidae sp.173
BYF_XKL0002369_BYF023_2024Aug5_China-Beijing_CHNBJ20240805j_ ;658;25; 0; 0	Arthropoda	Insecta	Diptera	Cecidomyiidae	Cecidomyiinae		Cecidomyiidae sp.60
BYF_XKL0002370_BYF023_2024Aug5_China-Beijing_CHNBJ20240805j_ ;658;35; 2; 2	Arthropoda	Insecta	Diptera	Cecidomyiidae	Cecidomyiinae	Arthrocnodax	Cecidomyiidae sp.141
BYF_XKL0002371_BYF023_2024Aug5_China-Beijing_CHNBJ20240805j_ ;658;25; 0; 0	Arthropoda	Insecta	Diptera	Cecidomyiidae	Cecidomyiinae		Cecidomyiidae sp.125
BYF_XKL0002372_BYF023_2024Aug5_China-Beijing_CHNBJ20240805j_ ;658;25; 0; 0	Arthropoda	Insecta	Diptera	Cecidomyiidae	Cecidomyiinae	Rhopalomyia	Cecidomyiidae sp.105
BYF_XKL0002373_BYF023_2024Aug5_China-Beijing_CHNBJ20240805j_ ;658;25; 0; 0	Arthropoda	Insecta	Diptera	Cecidomyiidae	Cecidomyiinae		Cecidomyiidae sp.60
BYF_XKL0002374_BYF023_2024Aug5_China-Beijing_CHNBJ20240805j_ ;658;25; 0; 0	Arthropoda	Insecta	Diptera	Cecidomyiidae	Cecidomyiinae	Feltiella	Cecidomyiidae sp.138
BYF_XKL0002375_BYF023_2024Aug5_China-Beijing_CHNBJ20240805j_ ;658;15; 2; 1	Arthropoda	Insecta	Diptera	Cecidomyiidae	Cecidomyiinae	Trisopsis	Cecidomyiidae sp.152
BYF_XKL0002376_BYF024_2024Aug5_China-Beijing_CHNBJ20240805j_ ;658;25; 0; 0	Arthropoda	Insecta	Diptera	Cecidomyiidae	Cecidomyiinae	Lestodiplosis	Cecidomyiidae sp.120
BYF_XKL0002377_BYF024_2024Aug5_China-Beijing_CHNBJ20240805j_ ;658;25; 0; 0	Arthropoda	Insecta	Diptera	Phoridae	Metopininae	Megaselia	Megaselia sp.21
BYF_XKL0002378_BYF024_2024Aug5_China-Beijing_CHNBJ20240805j_ ;658;25; 0; 0	Arthropoda	Insecta	Diptera	Sphaeroceridae	Limosininae	Rachispoda	Rachispoda sp.2
BYF_XKL0002379_BYF024_2024Aug5_China-Beijing_CHNBJ20240805j_ ;658;25; 0; 0	Arthropoda	Insecta	Diptera	Cecidomyiidae	Cecidomyiinae	Rhopalomyia	Cecidomyiidae sp.105
BYF_XKL0002380_BYF024_2024Aug5_China-Beijing_CHNBJ20240805j_ ;658;50; 0; 0	Arthropoda	Insecta	Diptera	Cecidomyiidae	Cecidomyiinae		Cecidomyiidae sp.60
BYF_XKL0002381_BYF024_2024Aug5_China-Beijing_CHNBJ20240805j_ ;658;200; 0; 0	Arthropoda	Insecta	Diptera	Phoridae	Metopininae	Megaselia	Phoridae sp.5
BYF_XKL0002382_BYF024_2024Aug5_China-Beijing_CHNBJ20240805j_ ;658;25; 0; 0	Arthropoda	Insecta	Diptera	Chloropidae	Rhodesiellinae	Rhodesiella	Rhodesiella plumiger
BYF_XKL0002383_BYF024_2024Aug5_China-Beijing_CHNBJ20240805j_ ;658;50; 0; 0	Arthropoda	Insecta	Diptera	Phoridae	Metopininae	Megaselia	Phoridae sp.5
BYF_XKL0002384_BYF024_2024Aug5_China-Beijing_CHNBJ20240805j_ ;658;25; 0; 0	Arthropoda	Insecta	Diptera	Cecidomyiidae	Cecidomyiinae		Cecidomyiidae sp.175
BYF_XKL0002385_BYF024_2024Aug5_China-Beijing_CHNBJ20240805j_ ;658;25; 0; 0	Arthropoda	Insecta	Diptera	Cecidomyiidae	Cecidomyiinae		Cecidomyiidae sp.75
BYF_XKL0002386_BYF024_2024Aug5_China-Beijing_CHNBJ20240805j_ ;658;25; 0; 0	Arthropoda	Insecta	Diptera	Cecidomyiidae	Cecidomyiinae		Cecidomyiidae sp.60
BYF_XKL0002387_BYF024_2024Aug5_China-Beijing_CHNBJ20240805j_ ;658;25; 0; 0	Arthropoda	Insecta	Diptera	Ceratopogonidae	Forcipomyiinae	Atrichopogon	Atrichopogon sp.1
BYF_XKL0002388_BYF024_2024Aug5_China-Beijing_CHNBJ20240805j_ ;658;50; 0; 0	Arthropoda	Insecta	Diptera	Ceratopogonidae			Ceratopogonidae sp.15
BYF_XKL0002389_BYF024_2024Aug5_China-Beijing_CHNBJ20240805j_ ;658;25; 0; 0	Arthropoda	Insecta	Diptera	Drosophilidae	Drosophilinae	Scaptomyza	Scaptomyza pallida
BYF_XKL0002390_BYF024_2024Aug5_China-Beijing_CHNBJ20240805j_ ;658;25; 0; 0	Arthropoda	Insecta	Diptera	Phoridae	Metopininae	Megaselia	Megaselia sp.5
BYF_XKL0002391_BYF024_2024Aug5_China-Beijing_CHNBJ20240805j_ ;658;50; 0; 0	Arthropoda	Insecta	Diptera	Chloropidae	Rhodesiellinae	Rhodesiella	Rhodesiella plumiger
BYF_XKL0002392_BYF024_2024Aug5_China-Beijing_CHNBJ20240805j_ ;658;50; 0; 0	Arthropoda	Insecta	Diptera	Cecidomyiidae	Cecidomyiinae		Cecidomyiidae sp.176
BYF_XKL0002393_BYF024_2024Aug5_China-Beijing_CHNBJ20240805j_ ;658;25; 0; 0	Arthropoda	Insecta	Diptera	Cecidomyiidae	Cecidomyiinae	Rhopalomyia	Cecidomyiidae sp.105
BYF_XKL0002394_BYF024_2024Aug5_China-Beijing_CHNBJ20240805j_ ;658;25; 0; 0	Arthropoda	Insecta	Diptera	Cecidomyiidae	Cecidomyiinae	Feltiella	Cecidomyiidae sp.133
BYF_XKL0002395_BYF024_2024Aug5_China-Beijing_CHNBJ20240805j_ ;658;25; 0; 0	Arthropoda	Insecta	Diptera	Chironomidae			Chironomidae sp.4
BYF_XKL0002396_BYF024_2024Aug5_China-Beijing_CHNBJ20240805j_ ;658;25; 0; 0	Arthropoda	Insecta	Diptera	Cecidomyiidae	Cecidomyiinae		Cecidomyiidae sp.60
BYF_XKL0002397_BYF024_2024Aug5_China-Beijing_CHNBJ20240805j_ ;658;25; 0; 0	Arthropoda	Insecta	Diptera	Ceratopogonidae	Forcipomyiinae	Atrichopogon	Atrichopogon sp.1
BYF_XKL0002399_BYF024_2024Aug5_China-Beijing_CHNBJ20240805j_ ;658;68; 3; 2	Arthropoda	Insecta	Diptera	Chironomidae			Chironomidae sp.8
BYF_XKL0002400_BYF024_2024Aug5_China-Beijing_CHNBJ20240805j_ ;658;25; 0; 0	Arthropoda	Insecta	Diptera	Cecidomyiidae	Cecidomyiinae		Cecidomyiidae sp.25
BYF_XKL0002401_BYF024_2024Aug5_China-Beijing_CHNBJ20240805j_ ;658;25; 0; 0	Arthropoda	Insecta	Diptera	Cecidomyiidae	Winnertziinae	Winnertzia	Cecidomyiidae sp.255
BYF_XKL0002402_BYF024_2024Aug5_China-Beijing_CHNBJ20240805j_ ;658;25; 0; 0	Arthropoda	Insecta	Diptera	Cecidomyiidae	Cecidomyiinae	Lestodiplosis	Cecidomyiidae sp.120
BYF_XKL0002403_BYF024_2024Aug5_China-Beijing_CHNBJ20240805j_ ;658;29; 6; 4	Arthropoda	Insecta	Diptera	Chironomidae	Orthocladiinae	Mesosmittia	Mesosmittia flexuella
BYF_XKL0002404_BYF024_2024Aug5_China-Beijing_CHNBJ20240805j_ ;658;100; 0; 0	Arthropoda	Insecta	Diptera	Chironomidae			Chironomidae sp.4
BYF_XKL0002405_BYF024_2024Aug5_China-Beijing_CHNBJ20240805j_ ;658;50; 0; 0	Arthropoda	Insecta	Diptera	Chironomidae			Chironomidae sp.4
BYF_XKL0002406_BYF024_2024Aug5_China-Beijing_CHNBJ20240805j_ ;658;100; 0; 0	Arthropoda	Insecta	Diptera	Chironomidae			Chironomidae sp.4
BYF_XKL0002407_BYF024_2024Aug5_China-Beijing_CHNBJ20240805j_ ;658;50; 0; 0	Arthropoda	Insecta	Diptera	Phoridae	Metopininae	Megaselia	Megaselia sp.19
BYF_XKL0002408_BYF024_2024Aug5_China-Beijing_CHNBJ20240805j_ ;658;100; 2; 1	Arthropoda	Insecta	Diptera	Chironomidae			Chironomidae sp.4
BYF_XKL0002409_BYF024_2024Aug5_China-Beijing_CHNBJ20240805j_ ;658;100; 4; 3	Arthropoda	Insecta	Diptera	Chironomidae			Chironomidae sp.8
BYF_XKL0002410_BYF024_2024Aug5_China-Beijing_CHNBJ20240805j_ ;658;25; 0; 0	Arthropoda	Insecta	Diptera	Cecidomyiidae	Cecidomyiinae	Lestodiplosis	Cecidomyiidae sp.120
BYF_XKL0002411_BYF024_2024Aug5_China-Beijing_CHNBJ20240805j_ ;658;25; 0; 0	Arthropoda	Insecta	Diptera	Cecidomyiidae	Cecidomyiinae	Feltiella	Cecidomyiidae sp.133
BYF_XKL0002412_BYF024_2024Aug5_China-Beijing_CHNBJ20240805j_ ;658;25; 0; 0	Arthropoda	Insecta	Diptera	Cecidomyiidae	Cecidomyiinae		Cecidomyiidae sp.131
BYF_XKL0002413_BYF024_2024Aug5_China-Beijing_CHNBJ20240805j_ ;658;11; 0; 0	Arthropoda	Insecta	Diptera	Ceratopogonidae			Ceratopogonidae sp.14
BYF_XKL0002414_BYF024_2024Aug5_China-Beijing_CHNBJ20240805j_ ;658;50; 0; 0	Arthropoda	Insecta	Diptera	Cecidomyiidae	Micromyinae	Peromyia	Cecidomyiidae sp.91
BYF_XKL0002415_BYF024_2024Aug5_China-Beijing_CHNBJ20240805j_ ;658;25; 0; 0	Arthropoda	Insecta	Diptera	Sciaridae		Bradysia	Bradysia sp.3
BYF_XKL0002416_BYF024_2024Aug5_China-Beijing_CHNBJ20240805j_ ;658;25; 0; 0	Arthropoda	Insecta	Diptera	Chloropidae	Oscinellinae	Dasyopa	Dasyopa triangulata
BYF_XKL0002417_BYF024_2024Aug5_China-Beijing_CHNBJ20240805j_ ;658;25; 0; 0	Arthropoda	Insecta	Diptera	Cecidomyiidae	Cecidomyiinae	Arthrocnodax	Cecidomyiidae sp.140
BYF_XKL0002419_BYF024_2024Aug5_China-Beijing_CHNBJ20240805j_ ;658;25; 0; 0	Arthropoda	Insecta	Diptera	Cecidomyiidae	Cecidomyiinae		Cecidomyiidae sp.60
BYF_XKL0002420_BYF024_2024Aug5_China-Beijing_CHNBJ20240805j_ ;658;25; 0; 0	Arthropoda	Insecta	Diptera	Cecidomyiidae	Cecidomyiinae	Rhopalomyia	Cecidomyiidae sp.105
BYF_XKL0002421_BYF024_2024Aug5_China-Beijing_CHNBJ20240805j_ ;658;25; 0; 0	Arthropoda	Insecta	Diptera	Ceratopogonidae	Forcipomyiinae	Atrichopogon	Atrichopogon sp.1
BYF_XKL0002422_BYF024_2024Aug5_China-Beijing_CHNBJ20240805j_ ;658;50; 0; 0	Arthropoda	Insecta	Diptera	Phoridae	Metopininae	Megaselia	Phoridae sp.5
BYF_XKL0002423_BYF024_2024Aug5_China-Beijing_CHNBJ20240805j_ ;658;25; 0; 0	Arthropoda	Insecta	Diptera	Cecidomyiidae	Cecidomyiinae		Cecidomyiidae sp.139
BYF_XKL0002425_BYF024_2024Aug5_China-Beijing_CHNBJ20240805j_ ;658;25; 0; 0	Arthropoda	Insecta	Diptera	Cecidomyiidae	Cecidomyiinae	Dasineura	Cecidomyiidae sp.51
BYF_XKL0002426_BYF024_2024Aug5_China-Beijing_CHNBJ20240805j_ ;658;25; 0; 0	Arthropoda	Insecta	Diptera	Cecidomyiidae	Cecidomyiinae		Cecidomyiidae sp.160
BYF_XKL0002427_BYF024_2024Aug5_China-Beijing_CHNBJ20240805j_ ;658;25; 0; 0	Arthropoda	Insecta	Diptera	Cecidomyiidae	Cecidomyiinae		Cecidomyiidae sp.147
BYF_XKL0002430_BYF024_2024Aug5_China-Beijing_CHNBJ20240805j_ ;658;30; 3; 0	Arthropoda	Insecta	Diptera	Phoridae	Metopininae	Megaselia	Phoridae sp.5
BYF_XKL0002432_BYF024_2024Aug5_China-Beijing_CHNBJ20240805j_ ;658;25; 0; 0	Arthropoda	Insecta	Diptera	Phoridae	Metopininae	Megaselia	Megaselia sp.5
BYF_XKL0002433_BYF024_2024Aug5_China-Beijing_CHNBJ20240805j_ ;658;25; 0; 0	Arthropoda	Insecta	Diptera	Ceratopogonidae	Forcipomyiinae	Atrichopogon	Atrichopogon sp.1
BYF_XKL0002434_BYF024_2024Aug5_China-Beijing_CHNBJ20240805j_ ;658;50; 0; 0	Arthropoda	Insecta	Diptera	Phoridae	Metopininae	Megaselia	Phoridae sp.5
BYF_XKL0002435_BYF024_2024Aug5_China-Beijing_CHNBJ20240805j_ ;658;25; 0; 0	Arthropoda	Insecta	Diptera	Chloropidae	Oscinellinae	Dasyopa	Dasyopa triangulata
BYF_XKL0002436_BYF024_2024Aug5_China-Beijing_CHNBJ20240805j_ ;658;25; 0; 0	Arthropoda	Insecta	Diptera	Ceratopogonidae	Forcipomyiinae	Atrichopogon	Atrichopogon sp.1
BYF_XKL0002437_BYF024_2024Aug5_China-Beijing_CHNBJ20240805j_ ;658;100; 1; 1	Arthropoda	Insecta	Diptera	Chironomidae			Chironomidae sp.4
BYF_XKL0002439_BYF024_2024Aug5_China-Beijing_CHNBJ20240805j_ ;658;61; 1; 0	Arthropoda	Insecta	Diptera	Chironomidae			Chironomidae sp.4
BYF_XKL0002440_BYF024_2024Aug5_China-Beijing_CHNBJ20240805j_ ;658;25; 0; 0	Arthropoda	Insecta	Diptera	Cecidomyiidae	Cecidomyiinae	Trisopsis	Cecidomyiidae sp.146
BYF_XKL0002441_BYF024_2024Aug5_China-Beijing_CHNBJ20240805j_ ;658;25; 0; 0	Arthropoda	Insecta	Diptera	Cecidomyiidae	Cecidomyiinae		Cecidomyiidae sp.251
BYF_XKL0002442_BYF024_2024Aug5_China-Beijing_CHNBJ20240805j_ ;658;25; 0; 0	Arthropoda	Insecta	Diptera	Cecidomyiidae	Cecidomyiinae		Cecidomyiidae sp.75
BYF_XKL0002443_BYF024_2024Aug5_China-Beijing_CHNBJ20240805j_ ;658;25; 0; 0	Arthropoda	Insecta	Diptera	Cecidomyiidae	Cecidomyiinae	Dasineura	Cecidomyiidae sp.51
BYF_XKL0002444_BYF024_2024Aug5_China-Beijing_CHNBJ20240805j_ ;658;6; 6; 4	Arthropoda	Insecta	Diptera	Cecidomyiidae	Cecidomyiinae	Feltiella	Cecidomyiidae sp.133
BYF_XKL0002446_BYF024_2024Aug5_China-Beijing_CHNBJ20240805j_ ;658;25; 0; 0	Arthropoda	Insecta	Diptera	Cecidomyiidae	Cecidomyiinae	Dasineura	Cecidomyiidae sp.51
BYF_XKL0002447_BYF024_2024Aug5_China-Beijing_CHNBJ20240805j_ ;658;24; 0; 0	Arthropoda	Insecta	Diptera	Cecidomyiidae	Cecidomyiinae		Cecidomyiidae sp.25
BYF_XKL0002448_BYF024_2024Aug5_China-Beijing_CHNBJ20240805j_ ;658;25; 0; 0	Arthropoda	Insecta	Diptera	Cecidomyiidae	Cecidomyiinae	Rhopalomyia	Cecidomyiidae sp.105
BYF_XKL0002449_BYF024_2024Aug5_China-Beijing_CHNBJ20240805j_ ;658;25; 0; 0	Arthropoda	Insecta	Diptera	Cecidomyiidae	Cecidomyiinae	Rhopalomyia	Cecidomyiidae sp.105
BYF_XKL0002450_BYF024_2024Aug5_China-Beijing_CHNBJ20240805j_ ;658;21; 1; 2	Arthropoda	Insecta	Diptera	Cecidomyiidae	Cecidomyiinae		Cecidomyiidae sp.147
BYF_XKL0002451_BYF024_2024Aug5_China-Beijing_CHNBJ20240805j_ ;658;25; 0; 0	Arthropoda	Insecta	Diptera	Cecidomyiidae	Cecidomyiinae		Cecidomyiidae sp.25
BYF_XKL0002453_BYF024_2024Aug5_China-Beijing_CHNBJ20240805j_ ;658;16; 3; 2	Arthropoda	Insecta	Diptera	Chironomidae			Chironomidae sp.4
BYF_XKL0002454_BYF024_2024Aug5_China-Beijing_CHNBJ20240805j_ ;658;25; 0; 0	Arthropoda	Insecta	Diptera	Ceratopogonidae			Ceratopogonidae sp.7
BYF_XKL0002455_BYF024_2024Aug5_China-Beijing_CHNBJ20240805j_ ;658;25; 0; 0	Arthropoda	Insecta	Diptera	Chironomidae			Chironomidae sp.4
BYF_XKL0002456_BYF024_2024Aug5_China-Beijing_CHNBJ20240805j_ ;658;25; 0; 0	Arthropoda	Insecta	Diptera	Cecidomyiidae	Cecidomyiinae		Cecidomyiidae sp.25
BYF_XKL0002457_BYF024_2024Aug5_China-Beijing_CHNBJ20240805j_ ;658;50; 0; 0	Arthropoda	Insecta	Diptera	Chironomidae			Chironomidae sp.4
BYF_XKL0002458_BYF024_2024Aug5_China-Beijing_CHNBJ20240805j_ ;658;25; 0; 0	Arthropoda	Insecta	Diptera	Cecidomyiidae	Cecidomyiinae		Cecidomyiidae sp.251
BYF_XKL0002459_BYF024_2024Aug5_China-Beijing_CHNBJ20240805j_ ;658;25; 0; 0	Arthropoda	Insecta	Diptera	Ceratopogonidae	Forcipomyiinae	Atrichopogon	Atrichopogon sp.1
BYF_XKL0002460_BYF024_2024Aug5_China-Beijing_CHNBJ20240805j_ ;658;25; 0; 0	Arthropoda	Insecta	Diptera	Ceratopogonidae			Ceratopogonidae sp.13
BYF_XKL0002462_BYF024_2024Aug5_China-Beijing_CHNBJ20240805j_ ;658;25; 0; 0	Arthropoda	Insecta	Diptera	Cecidomyiidae	Cecidomyiinae	Trisopsis	Cecidomyiidae sp.111
BYF_XKL0002463_BYF024_2024Aug5_China-Beijing_CHNBJ20240805j_ ;658;20; 0; 0	Arthropoda	Insecta	Diptera	Cecidomyiidae	Cecidomyiinae	Dasineura	Cecidomyiidae sp.51
BYF_XKL0002464_BYF024_2024Aug5_China-Beijing_CHNBJ20240805j_ ;658;48; 0; 0	Arthropoda	Insecta	Diptera	Cecidomyiidae	Cecidomyiinae		Cecidomyiidae sp.3
BYF_XKL0002467_BYF024_2024Aug5_China-Beijing_CHNBJ20240805j_ ;658;25; 0; 0	Arthropoda	Insecta	Diptera	Cecidomyiidae	Cecidomyiinae	Trisopsis	Cecidomyiidae sp.152
BYF_XKL0002469_BYF024_2024Aug5_China-Beijing_CHNBJ20240805j_ ;658;25; 0; 0	Arthropoda	Insecta	Diptera	Cecidomyiidae	Cecidomyiinae		Cecidomyiidae sp.35
BYF_XKL0002470_BYF024_2024Aug5_China-Beijing_CHNBJ20240805j_ ;658;5; 4; 1	Arthropoda	Insecta	Diptera	Cecidomyiidae	Cecidomyiinae		Cecidomyiidae sp.125
BYF_XKL0002471_BYF025_2024Aug5_China-Beijing_CHNBJ20240805j_ ;658;50; 0; 0	Arthropoda	Insecta	Diptera	Ephydridae			Ephydridae sp.3
BYF_XKL0002473_BYF025_2024Aug5_China-Beijing_CHNBJ20240805j_ ;658;25; 0; 0	Arthropoda	Insecta	Diptera	Cecidomyiidae	Cecidomyiinae		Cecidomyiidae sp.251
BYF_XKL0002474_BYF025_2024Aug5_China-Beijing_CHNBJ20240805j_ ;658;25; 0; 0	Arthropoda	Insecta	Diptera	Cecidomyiidae	Cecidomyiinae		Cecidomyiidae sp.25
BYF_XKL0002475_BYF025_2024Aug5_China-Beijing_CHNBJ20240805j_ ;658;100; 2; 0	Arthropoda	Insecta	Diptera	Phoridae	Metopininae	Megaselia	Phoridae sp.5
BYF_XKL0002476_BYF025_2024Aug5_China-Beijing_CHNBJ20240805j_ ;658;25; 0; 0	Arthropoda	Insecta	Diptera	Cecidomyiidae	Cecidomyiinae		Cecidomyiidae sp.28
BYF_XKL0002477_BYF025_2024Aug5_China-Beijing_CHNBJ20240805j_ ;658;38; 0; 0	Arthropoda	Insecta	Diptera	Cecidomyiidae	Cecidomyiinae	Arthrocnodax	Cecidomyiidae sp.168
BYF_XKL0002478_BYF025_2024Aug5_China-Beijing_CHNBJ20240805j_ ;658;25; 0; 0	Arthropoda	Insecta	Diptera	Drosophilidae	Drosophilinae	Drosophila	Drosophila suzukii
BYF_XKL0002479_BYF025_2024Aug5_China-Beijing_CHNBJ20240805j_ ;658;25; 0; 0	Arthropoda	Insecta	Diptera	Cecidomyiidae	Cecidomyiinae	Sitodiplosis	Cecidomyiidae sp.29
BYF_XKL0002480_BYF025_2024Aug5_China-Beijing_CHNBJ20240805j_ ;658;14; 0; 0	Arthropoda	Insecta	Diptera	Cecidomyiidae	Cecidomyiinae	Rhopalomyia	Cecidomyiidae sp.105
BYF_XKL0002481_BYF025_2024Aug5_China-Beijing_CHNBJ20240805j_ ;658;100; 0; 0	Arthropoda	Insecta	Diptera	Cecidomyiidae	Cecidomyiinae		Cecidomyiidae sp.52
BYF_XKL0002482_BYF025_2024Aug5_China-Beijing_CHNBJ20240805j_ ;658;9; 0; 0	Arthropoda	Insecta	Diptera	Cecidomyiidae	Micromyinae	Peromyia	Cecidomyiidae sp.91
BYF_XKL0002483_BYF025_2024Aug5_China-Beijing_CHNBJ20240805j_ ;658;25; 0; 0	Arthropoda	Insecta	Diptera	Cecidomyiidae	Cecidomyiinae	Rhopalomyia	Cecidomyiidae sp.105
BYF_XKL0002484_BYF025_2024Aug5_China-Beijing_CHNBJ20240805j_ ;658;100; 3; 3	Arthropoda	Insecta	Diptera	Cecidomyiidae	Winnertziinae	Johnsonomyia	Cecidomyiidae sp.257
BYF_XKL0002485_BYF025_2024Aug5_China-Beijing_CHNBJ20240805j_ ;658;6; 4; 2	Arthropoda	Insecta	Diptera	Cecidomyiidae	Cecidomyiinae	Rhopalomyia	Cecidomyiidae sp.105
BYF_XKL0002486_BYF025_2024Aug5_China-Beijing_CHNBJ20240805j_ ;658;50; 0; 0	Arthropoda	Insecta	Diptera	Chironomidae			Chironomidae sp.4
BYF_XKL0002487_BYF025_2024Aug5_China-Beijing_CHNBJ20240805j_ ;658;50; 0; 0	Arthropoda	Insecta	Diptera	Ceratopogonidae	Forcipomyiinae	Atrichopogon	Atrichopogon sp.1
BYF_XKL0002489_BYF025_2024Aug5_China-Beijing_CHNBJ20240805j_ ;658;5; 3; 2	Arthropoda	Insecta	Diptera	Cecidomyiidae	Cecidomyiinae	Rhopalomyia	Cecidomyiidae sp.105
BYF_XKL0002490_BYF025_2024Aug5_China-Beijing_CHNBJ20240805j_ ;658;11; 0; 0	Arthropoda	Insecta	Diptera	Cecidomyiidae	Cecidomyiinae	Dasineura	Cecidomyiidae sp.51
BYF_XKL0002491_BYF025_2024Aug5_China-Beijing_CHNBJ20240805j_ ;658;25; 0; 0	Arthropoda	Insecta	Diptera	Cecidomyiidae	Cecidomyiinae	Dasineura	Cecidomyiidae sp.51
BYF_XKL0002493_BYF025_2024Aug5_China-Beijing_CHNBJ20240805j_ ;658;14; 3; 2	Arthropoda	Insecta	Diptera	Cecidomyiidae	Cecidomyiinae		Cecidomyiidae sp.258
BYF_XKL0002494_BYF025_2024Aug5_China-Beijing_CHNBJ20240805j_ ;658;25; 0; 0	Arthropoda	Insecta	Diptera	Cecidomyiidae	Cecidomyiinae		Cecidomyiidae sp.154
BYF_XKL0002495_BYF025_2024Aug5_China-Beijing_CHNBJ20240805j_ ;658;50; 0; 0	Arthropoda	Insecta	Diptera	Chloropidae	Oscinellinae	Tricimba	Tricimba sp.1
BYF_XKL0002496_BYF025_2024Aug5_China-Beijing_CHNBJ20240805j_ ;658;50; 0; 0	Arthropoda	Insecta	Diptera	Ceratopogonidae	Forcipomyiinae	Atrichopogon	Atrichopogon sp.1
BYF_XKL0002497_BYF025_2024Aug5_China-Beijing_CHNBJ20240805j_ ;658;25; 0; 0	Arthropoda	Insecta	Diptera	Cecidomyiidae	Cecidomyiinae		Cecidomyiidae sp.177
BYF_XKL0002498_BYF025_2024Aug5_China-Beijing_CHNBJ20240805j_ ;658;25; 0; 0	Arthropoda	Insecta	Diptera	Cecidomyiidae	Cecidomyiinae	Rhopalomyia	Cecidomyiidae sp.105
BYF_XKL0002499_BYF025_2024Aug5_China-Beijing_CHNBJ20240805j_ ;658;25; 0; 0	Arthropoda	Insecta	Diptera	Cecidomyiidae	Cecidomyiinae	Rhopalomyia	Cecidomyiidae sp.105
BYF_XKL0002501_BYF025_2024Aug5_China-Beijing_CHNBJ20240805j_ ;658;9; 0; 0	Arthropoda	Insecta	Diptera	Cecidomyiidae	Cecidomyiinae	Rhopalomyia	Cecidomyiidae sp.105
BYF_XKL0002502_BYF025_2024Aug5_China-Beijing_CHNBJ20240805j_ ;658;25; 0; 0	Arthropoda	Insecta	Diptera	Cecidomyiidae	Cecidomyiinae		Cecidomyiidae sp.147
BYF_XKL0002505_BYF025_2024Aug5_China-Beijing_CHNBJ20240805j_ ;658;25; 0; 0	Arthropoda	Insecta	Diptera	Cecidomyiidae	Cecidomyiinae		Cecidomyiidae sp.154
BYF_XKL0002506_BYF025_2024Aug5_China-Beijing_CHNBJ20240805j_ ;658;100; 2; 1	Arthropoda	Insecta	Diptera	Cecidomyiidae	Cecidomyiinae	Arthrocnodax	Cecidomyiidae sp.114
BYF_XKL0002509_BYF025_2024Aug5_China-Beijing_CHNBJ20240805j_ ;658;100; 0; 0	Arthropoda	Insecta	Diptera	Cecidomyiidae	Cecidomyiinae		Cecidomyiidae sp.52
BYF_XKL0002510_BYF025_2024Aug5_China-Beijing_CHNBJ20240805j_ ;658;10; 0; 0	Arthropoda	Insecta	Diptera	Cecidomyiidae	Cecidomyiinae	Rhopalomyia	Cecidomyiidae sp.105
BYF_XKL0002511_BYF025_2024Aug5_China-Beijing_CHNBJ20240805j_ ;658;25; 0; 0	Arthropoda	Insecta	Diptera	Cecidomyiidae	Cecidomyiinae	Rhopalomyia	Cecidomyiidae sp.105
BYF_XKL0002512_BYF025_2024Aug5_China-Beijing_CHNBJ20240805j_ ;658;25; 0; 0	Arthropoda	Insecta	Diptera	Cecidomyiidae	Cecidomyiinae		Cecidomyiidae sp.52
BYF_XKL0002513_BYF025_2024Aug5_China-Beijing_CHNBJ20240805j_ ;658;25; 0; 0	Arthropoda	Insecta	Diptera	Cecidomyiidae	Cecidomyiinae	Trisopsis	Cecidomyiidae sp.152
BYF_XKL0002514_BYF025_2024Aug5_China-Beijing_CHNBJ20240805j_ ;658;25; 0; 0	Arthropoda	Insecta	Diptera	Cecidomyiidae	Cecidomyiinae	Rhopalomyia	Cecidomyiidae sp.105
BYF_XKL0002515_BYF025_2024Aug5_China-Beijing_CHNBJ20240805j_ ;658;13; 2; 2	Arthropoda	Insecta	Diptera	Cecidomyiidae	Cecidomyiinae	Rhopalomyia	Cecidomyiidae sp.178
BYF_XKL0002516_BYF025_2024Aug5_China-Beijing_CHNBJ20240805j_ ;658;7; 4; 3	Arthropoda	Insecta	Diptera	Cecidomyiidae	Cecidomyiinae		Cecidomyiidae sp.52
BYF_XKL0002517_BYF025_2024Aug5_China-Beijing_CHNBJ20240805j_ ;658;25; 0; 0	Arthropoda	Insecta	Diptera	Cecidomyiidae	Cecidomyiinae		Cecidomyiidae sp.125
BYF_XKL0002519_BYF025_2024Aug5_China-Beijing_CHNBJ20240805j_ ;658;25; 0; 0	Arthropoda	Insecta	Diptera	Cecidomyiidae	Cecidomyiinae	Rhopalomyia	Cecidomyiidae sp.105
BYF_XKL0002520_BYF025_2024Aug5_China-Beijing_CHNBJ20240805j_ ;658;10; 0; 0	Arthropoda	Insecta	Diptera	Cecidomyiidae	Cecidomyiinae	Trisopsis	Cecidomyiidae sp.152
BYF_XKL0002521_BYF025_2024Aug5_China-Beijing_CHNBJ20240805j_ ;658;50; 0; 0	Arthropoda	Insecta	Diptera	Cecidomyiidae	Cecidomyiinae		Cecidomyiidae sp.131
BYF_XKL0002522_BYF025_2024Aug5_China-Beijing_CHNBJ20240805j_ ;658;25; 0; 0	Arthropoda	Insecta	Diptera	Cecidomyiidae	Cecidomyiinae	Trisopsis	Cecidomyiidae sp.179
BYF_XKL0002523_BYF025_2024Aug5_China-Beijing_CHNBJ20240805j_ ;658;25; 0; 0	Arthropoda	Insecta	Diptera	Cecidomyiidae	Cecidomyiinae		Cecidomyiidae sp.124
BYF_XKL0002524_BYF025_2024Aug5_China-Beijing_CHNBJ20240805j_ ;658;25; 0; 0	Arthropoda	Insecta	Diptera	Cecidomyiidae	Cecidomyiinae	Dasineura	Cecidomyiidae sp.51
BYF_XKL0002526_BYF025_2024Aug5_China-Beijing_CHNBJ20240805j_ ;658;12; 0; 0	Arthropoda	Insecta	Diptera	Cecidomyiidae	Cecidomyiinae	Rhopalomyia	Cecidomyiidae sp.105
BYF_XKL0002527_BYF025_2024Aug5_China-Beijing_CHNBJ20240805j_ ;658;25; 0; 0	Arthropoda	Insecta	Diptera	Cecidomyiidae	Cecidomyiinae		Cecidomyiidae sp.101
BYF_XKL0002528_BYF025_2024Aug5_China-Beijing_CHNBJ20240805j_ ;658;25; 0; 0	Arthropoda	Insecta	Diptera	Cecidomyiidae	Cecidomyiinae		Cecidomyiidae sp.126
BYF_XKL0002529_BYF025_2024Aug5_China-Beijing_CHNBJ20240805j_ ;658;17; 0; 0	Arthropoda	Insecta	Diptera	Cecidomyiidae	Cecidomyiinae	Dasineura	Cecidomyiidae sp.51
BYF_XKL0002530_BYF025_2024Aug5_China-Beijing_CHNBJ20240805j_ ;658;25; 0; 0	Arthropoda	Insecta	Diptera	Cecidomyiidae	Cecidomyiinae		Cecidomyiidae sp.251
BYF_XKL0002531_BYF025_2024Aug5_China-Beijing_CHNBJ20240805j_ ;658;25; 0; 0	Arthropoda	Insecta	Diptera	Cecidomyiidae	Cecidomyiinae	Rhopalomyia	Cecidomyiidae sp.105
BYF_XKL0002536_BYF025_2024Aug5_China-Beijing_CHNBJ20240805j_ ;658;17; 0; 0	Arthropoda	Insecta	Diptera	Cecidomyiidae	Cecidomyiinae	Rhopalomyia	Cecidomyiidae sp.105
BYF_XKL0002537_BYF025_2024Aug5_China-Beijing_CHNBJ20240805j_ ;658;25; 0; 0	Arthropoda	Insecta	Diptera	Cecidomyiidae	Cecidomyiinae		Cecidomyiidae sp.124
BYF_XKL0002540_BYF025_2024Aug5_China-Beijing_CHNBJ20240805j_ ;658;25; 0; 0	Arthropoda	Insecta	Diptera	Cecidomyiidae	Cecidomyiinae	Arthrocnodax	Cecidomyiidae sp.171
BYF_XKL0002543_BYF025_2024Aug5_China-Beijing_CHNBJ20240805j_ ;658;25; 0; 0	Arthropoda	Insecta	Diptera	Cecidomyiidae	Cecidomyiinae		Cecidomyiidae sp.180
BYF_XKL0002544_BYF025_2024Aug5_China-Beijing_CHNBJ20240805j_ ;658;500; 0; 0	Arthropoda	Insecta	Diptera	Cecidomyiidae	Cecidomyiinae	Arthrocnodax	Cecidomyiidae sp.114
BYF_XKL0002545_BYF025_2024Aug5_China-Beijing_CHNBJ20240805j_ ;658;25; 0; 0	Arthropoda	Insecta	Diptera	Cecidomyiidae	Cecidomyiinae	Trisopsis	Cecidomyiidae sp.152
BYF_XKL0002546_BYF025_2024Aug5_China-Beijing_CHNBJ20240805j_ ;658;14; 0; 3	Arthropoda	Insecta	Diptera	Cecidomyiidae	Cecidomyiinae	Rhopalomyia	Cecidomyiidae sp.105
BYF_XKL0002547_BYF025_2024Aug5_China-Beijing_CHNBJ20240805j_ ;658;25; 0; 0	Arthropoda	Insecta	Diptera	Cecidomyiidae	Cecidomyiinae		Cecidomyiidae sp.154
BYF_XKL0002548_BYF025_2024Aug5_China-Beijing_CHNBJ20240805j_ ;658;25; 0; 0	Arthropoda	Insecta	Diptera	Cecidomyiidae	Cecidomyiinae		Cecidomyiidae sp.154
BYF_XKL0002550_BYF025_2024Sep2_China-Beijing_CHNBJ20240902j_ ;658;25; 0; 0	Arthropoda	Insecta	Diptera	Dolichopodidae	Diaphorinae	Chrysotus	Chrysotus sp.2
BYF_XKL0002551_BYF025_2024Sep2_China-Beijing_CHNBJ20240902j_ ;658;93; 2; 1	Arthropoda	Insecta	Diptera	Cecidomyiidae	Cecidomyiinae		Cecidomyiidae sp.39
BYF_XKL0002552_BYF025_2024Sep2_China-Beijing_CHNBJ20240902j_ ;658;50; 0; 0	Arthropoda	Insecta	Diptera	Drosophilidae	Drosophilinae	Scaptodrosophila	Scaptodrosophila coracina
BYF_XKL0002553_BYF025_2024Sep2_China-Beijing_CHNBJ20240902j_ ;658;25; 0; 0	Arthropoda	Insecta	Diptera	Ceratopogonidae	Forcipomyiinae	Atrichopogon	Atrichopogon sp.1
BYF_XKL0002554_BYF025_2024Sep2_China-Beijing_CHNBJ20240902j_ ;658;25; 0; 0	Arthropoda	Insecta	Diptera	Cecidomyiidae	Cecidomyiinae	Aphidoletes	Cecidomyiidae sp.181
BYF_XKL0002555_BYF025_2024Sep2_China-Beijing_CHNBJ20240902j_ ;658;25; 0; 0	Arthropoda	Insecta	Diptera	Sciaridae			Sciaridae sp.10
BYF_XKL0002556_BYF025_2024Sep2_China-Beijing_CHNBJ20240902j_ ;658;200; 0; 0	Arthropoda	Insecta	Diptera	Sphaeroceridae			Sphaeroceridae sp.1
BYF_XKL0002557_BYF025_2024Sep2_China-Beijing_CHNBJ20240902j_ ;658;25; 0; 0	Arthropoda	Insecta	Diptera	Cecidomyiidae	Cecidomyiinae		Cecidomyiidae sp.60
BYF_XKL0002558_BYF025_2024Sep2_China-Beijing_CHNBJ20240902j_ ;658;25; 0; 0	Arthropoda	Insecta	Diptera	Cecidomyiidae	Cecidomyiinae	Feltiella	Cecidomyiidae sp.138
BYF_XKL0002559_BYF025_2024Sep2_China-Beijing_CHNBJ20240902j_ ;658;100; 2; 1	Arthropoda	Insecta	Diptera	Chironomidae			Chironomidae sp.8
BYF_XKL0002560_BYF025_2024Sep2_China-Beijing_CHNBJ20240902j_ ;658;200; 0; 0	Arthropoda	Insecta	Diptera	Sciaridae			Sciaridae sp.24
BYF_XKL0002561_BYF025_2024Sep2_China-Beijing_CHNBJ20240902j_ ;658;25; 0; 0	Arthropoda	Insecta	Diptera	Cecidomyiidae	Cecidomyiinae		Cecidomyiidae sp.25
BYF_XKL0002562_BYF025_2024Sep2_China-Beijing_CHNBJ20240902j_ ;658;50; 0; 0	Arthropoda	Insecta	Diptera	Chironomidae			Chironomidae sp.4
BYF_XKL0002563_BYF025_2024Sep2_China-Beijing_CHNBJ20240902j_ ;658;25; 2; 0	Arthropoda	Insecta	Diptera	Cecidomyiidae	Cecidomyiinae	Dasineura	Cecidomyiidae sp.182
BYF_XKL0002564_BYF025_2024Sep2_China-Beijing_CHNBJ20240902j_ ;658;50; 0; 0	Arthropoda	Insecta	Diptera	Ceratopogonidae	Forcipomyiinae	Atrichopogon	Atrichopogon sp.1
BYF_XKL0002565_BYF025_2024Sep2_China-Beijing_CHNBJ20240902j_ ;658;25; 0; 0	Arthropoda	Insecta	Diptera	Chironomidae			Chironomidae sp.4
BYF_XKL0002566_BYF026_2024Sep2_China-Beijing_CHNBJ20240902j_ ;658;25; 0; 0	Arthropoda	Insecta	Diptera	Ceratopogonidae			Ceratopogonidae sp.13
BYF_XKL0002567_BYF026_2024Sep2_China-Beijing_CHNBJ20240902j_ ;658;200; 0; 0	Arthropoda	Insecta	Diptera	Sciaridae			Sciaridae sp.31
BYF_XKL0002568_BYF026_2024Sep2_China-Beijing_CHNBJ20240902j_ ;658;50; 0; 0	Arthropoda	Insecta	Diptera	Chironomidae			Chironomidae sp.4
BYF_XKL0002569_BYF026_2024Sep2_China-Beijing_CHNBJ20240902j_ ;658;25; 0; 0	Arthropoda	Insecta	Diptera	Drosophilidae	Drosophilinae	Drosophila	Drosophila suzukii
BYF_XKL0002571_BYF026_2024Sep2_China-Beijing_CHNBJ20240902j_ ;658;25; 0; 0	Arthropoda	Insecta	Diptera	Sciaridae			Sciaridae sp.24
BYF_XKL0002572_BYF026_2024Sep2_China-Beijing_CHNBJ20240902j_ ;658;26; 1; 2	Arthropoda	Insecta	Diptera	Sciaridae			Sciaridae sp.10
BYF_XKL0002573_BYF026_2024Sep2_China-Beijing_CHNBJ20240902j_ ;658;50; 0; 0	Arthropoda	Insecta	Diptera	Chironomidae			Chironomidae sp.8
BYF_XKL0002575_BYF026_2024Sep2_China-Beijing_CHNBJ20240902j_ ;658;25; 0; 0	Arthropoda	Insecta	Diptera	Cecidomyiidae	Cecidomyiinae		Cecidomyiidae sp.139
BYF_XKL0002576_BYF026_2024Sep2_China-Beijing_CHNBJ20240902j_ ;658;25; 0; 0	Arthropoda	Insecta	Diptera	Cecidomyiidae	Cecidomyiinae		Cecidomyiidae sp.160
BYF_XKL0002577_BYF026_2024Sep2_China-Beijing_CHNBJ20240902j_ ;658;25; 0; 0	Arthropoda	Insecta	Diptera	Ceratopogonidae			Ceratopogonidae sp.13
BYF_XKL0002578_BYF026_2024Sep2_China-Beijing_CHNBJ20240902j_ ;658;25; 0; 0	Arthropoda	Insecta	Diptera	Phoridae	Metopininae	Megaselia	Phoridae sp.5
BYF_XKL0002579_BYF026_2024Sep2_China-Beijing_CHNBJ20240902j_ ;658;100; 0; 0	Arthropoda	Insecta	Diptera	Ceratopogonidae	Forcipomyiinae	Atrichopogon	Atrichopogon sp.1
BYF_XKL0002580_BYF026_2024Sep2_China-Beijing_CHNBJ20240902j_ ;658;25; 0; 0	Arthropoda	Insecta	Diptera	Cecidomyiidae	Porricondylinae	Claspettomyia	Cecidomyiidae sp.259
BYF_XKL0002581_BYF026_2024Sep2_China-Beijing_CHNBJ20240902j_ ;658;25; 0; 0	Arthropoda	Insecta	Diptera	Ceratopogonidae	Forcipomyiinae	Atrichopogon	Atrichopogon sp.1
BYF_XKL0002582_BYF026_2024Sep2_China-Beijing_CHNBJ20240902j_ ;658;50; 0; 0	Arthropoda	Insecta	Diptera	Ceratopogonidae	Forcipomyiinae	Atrichopogon	Atrichopogon sp.1
BYF_XKL0002583_BYF026_2024Sep2_China-Beijing_CHNBJ20240902j_ ;658;50; 0; 0	Arthropoda	Insecta	Diptera	Cecidomyiidae	Cecidomyiinae		Cecidomyiidae sp.183
BYF_XKL0002584_BYF026_2024Sep2_China-Beijing_CHNBJ20240902j_ ;658;25; 0; 0	Arthropoda	Insecta	Diptera	Chironomidae			Chironomidae sp.4
BYF_XKL0002585_BYF026_2024Sep2_China-Beijing_CHNBJ20240902j_ ;658;100; 3; 1	Arthropoda	Insecta	Diptera	Phoridae	Metopininae	Megaselia	Phoridae sp.5
BYF_XKL0002586_BYF026_2024Sep2_China-Beijing_CHNBJ20240902j_ ;658;25; 0; 0	Arthropoda	Insecta	Diptera	Ceratopogonidae	Forcipomyiinae	Atrichopogon	Atrichopogon sp.1
BYF_XKL0002587_BYF026_2024Sep2_China-Beijing_CHNBJ20240902j_ ;658;50; 0; 0	Arthropoda	Insecta	Diptera	Chironomidae			Chironomidae sp.8
BYF_XKL0002588_BYF026_2024Sep2_China-Beijing_CHNBJ20240902j_ ;658;42; 2; 0	Arthropoda	Insecta	Diptera	Ceratopogonidae	Forcipomyiinae	Atrichopogon	Atrichopogon sp.1
BYF_XKL0002589_BYF026_2024Sep2_China-Beijing_CHNBJ20240902j_ ;658;50; 0; 0	Arthropoda	Insecta	Diptera	Ceratopogonidae	Forcipomyiinae	Atrichopogon	Atrichopogon sp.1
BYF_XKL0002590_BYF026_2024Sep2_China-Beijing_CHNBJ20240902j_ ;658;25; 0; 0	Arthropoda	Insecta	Diptera	Chloropidae	Oscinellinae	Dasyopa	Dasyopa triangulata
BYF_XKL0002591_BYF026_2024Sep2_China-Beijing_CHNBJ20240902j_ ;658;200; 0; 0	Arthropoda	Insecta	Diptera	Ceratopogonidae	Forcipomyiinae	Atrichopogon	Atrichopogon sp.1
BYF_XKL0002593_BYF026_2024Sep2_China-Beijing_CHNBJ20240902j_ ;658;29; 0; 0	Arthropoda	Insecta	Diptera	Drosophilidae	Drosophilinae	Drosophila	Drosophila suzukii
BYF_XKL0002594_BYF026_2024Sep2_China-Beijing_CHNBJ20240902j_ ;658;25; 0; 0	Arthropoda	Insecta	Diptera	Ceratopogonidae	Forcipomyiinae	Atrichopogon	Atrichopogon sp.1
BYF_XKL0002595_BYF026_2024Sep2_China-Beijing_CHNBJ20240902j_ ;658;25; 0; 0	Arthropoda	Insecta	Diptera	Ceratopogonidae			Ceratopogonidae sp.13
BYF_XKL0002596_BYF026_2024Sep2_China-Beijing_CHNBJ20240902j_ ;658;50; 0; 0	Arthropoda	Insecta	Diptera	Chironomidae			Chironomidae sp.4
BYF_XKL0002597_BYF026_2024Sep2_China-Beijing_CHNBJ20240902j_ ;658;200; 0; 0	Arthropoda	Insecta	Diptera	Chironomidae			Chironomidae sp.4
BYF_XKL0002598_BYF026_2024Sep2_China-Beijing_CHNBJ20240902j_ ;658;25; 0; 0	Arthropoda	Insecta	Diptera	Chloropidae	Oscinellinae	Dasyopa	Dasyopa triangulata
BYF_XKL0002599_BYF026_2024Sep2_China-Beijing_CHNBJ20240902j_ ;658;25; 0; 0	Arthropoda	Insecta	Diptera	Ceratopogonidae			Ceratopogonidae sp.13
BYF_XKL0002601_BYF026_2024Sep2_China-Beijing_CHNBJ20240902j_ ;658;25; 0; 0	Arthropoda	Insecta	Diptera	Chironomidae	Chironominae	Tanytarsus	Tanytarsus sp.4
BYF_XKL0002602_BYF026_2024Sep2_China-Beijing_CHNBJ20240902j_ ;658;100; 0; 0	Arthropoda	Insecta	Diptera	Cecidomyiidae	Cecidomyiinae	Lestodiplosis	Cecidomyiidae sp.184
BYF_XKL0002604_BYF026_2024Sep2_China-Beijing_CHNBJ20240902j_ ;658;50; 0; 0	Arthropoda	Insecta	Diptera	Ceratopogonidae	Forcipomyiinae	Atrichopogon	Atrichopogon sp.1
BYF_XKL0002605_BYF026_2024Sep2_China-Beijing_CHNBJ20240902j_ ;658;25; 0; 0	Arthropoda	Insecta	Diptera	Cecidomyiidae	Cecidomyiinae		Cecidomyiidae sp.60
BYF_XKL0002606_BYF026_2024Sep2_China-Beijing_CHNBJ20240902j_ ;658;100; 0; 0	Arthropoda	Insecta	Diptera	Ceratopogonidae	Forcipomyiinae	Atrichopogon	Atrichopogon sp.1
BYF_XKL0002608_BYF026_2024Sep2_China-Beijing_CHNBJ20240902j_ ;658;25; 0; 0	Arthropoda	Insecta	Diptera	Chloropidae	Oscinellinae	Dasyopa	Dasyopa triangulata
BYF_XKL0002609_BYF026_2024Sep2_China-Beijing_CHNBJ20240902j_ ;658;50; 0; 0	Arthropoda	Insecta	Diptera	Ceratopogonidae	Forcipomyiinae	Atrichopogon	Atrichopogon sp.1
BYF_XKL0002610_BYF026_2024Sep2_China-Beijing_CHNBJ20240902j_ ;658;23; 2; 2	Arthropoda	Insecta	Diptera	Cecidomyiidae	Cecidomyiinae		Cecidomyiidae sp.185
BYF_XKL0002611_BYF026_2024Sep2_China-Beijing_CHNBJ20240902j_ ;658;25; 0; 0	Arthropoda	Insecta	Diptera	Ceratopogonidae	Forcipomyiinae	Atrichopogon	Atrichopogon sp.1
BYF_XKL0002612_BYF026_2024Sep2_China-Beijing_CHNBJ20240902j_ ;658;25; 0; 0	Arthropoda	Insecta	Diptera	Cecidomyiidae	Cecidomyiinae		Cecidomyiidae sp.126
BYF_XKL0002613_BYF026_2024Sep2_China-Beijing_CHNBJ20240902j_ ;658;25; 0; 0	Arthropoda	Insecta	Diptera	Cecidomyiidae	Cecidomyiinae	Lestodiplosis	Cecidomyiidae sp.120
BYF_XKL0002614_BYF026_2024Sep2_China-Beijing_CHNBJ20240902j_ ;658;100; 0; 0	Arthropoda	Insecta	Diptera	Chironomidae			Chironomidae sp.4
BYF_XKL0002615_BYF026_2024Sep2_China-Beijing_CHNBJ20240902j_ ;658;50; 0; 0	Arthropoda	Insecta	Diptera	Chironomidae			Chironomidae sp.4
BYF_XKL0002616_BYF026_2024Sep2_China-Beijing_CHNBJ20240902j_ ;658;25; 0; 0	Arthropoda	Insecta	Diptera	Cecidomyiidae	Cecidomyiinae		Cecidomyiidae sp.186
BYF_XKL0002617_BYF026_2024Sep2_China-Beijing_CHNBJ20240902j_ ;658;25; 0; 0	Arthropoda	Insecta	Diptera	Dolichopodidae	Diaphorinae	Chrysotus	Chrysotus sp.3
BYF_XKL0002618_BYF026_2024Sep2_China-Beijing_CHNBJ20240902j_ ;658;50; 0; 0	Arthropoda	Insecta	Diptera	Ceratopogonidae	Forcipomyiinae	Atrichopogon	Atrichopogon sp.1
BYF_XKL0002619_BYF026_2024Sep2_China-Beijing_CHNBJ20240902j_ ;658;48; 6; 1	Arthropoda	Insecta	Diptera	Sciaridae			Sciaridae sp.10
BYF_XKL0002620_BYF026_2024Sep2_China-Beijing_CHNBJ20240902j_ ;658;25; 0; 0	Arthropoda	Insecta	Diptera	Chloropidae	Rhodesiellinae	Rhodesiella	Rhodesiella sp.1
BYF_XKL0002622_BYF026_2024Sep2_China-Beijing_CHNBJ20240902j_ ;658;25; 0; 0	Arthropoda	Insecta	Diptera	Ceratopogonidae	Forcipomyiinae	Atrichopogon	Atrichopogon sp.1
BYF_XKL0002623_BYF026_2024Sep2_China-Beijing_CHNBJ20240902j_ ;658;25; 0; 0	Arthropoda	Insecta	Diptera	Phoridae			Phoridae sp.23
BYF_XKL0002624_BYF026_2024Sep2_China-Beijing_CHNBJ20240902j_ ;658;25; 0; 0	Arthropoda	Insecta	Diptera	Chironomidae	Chironominae	Tanytarsus	Tanytarsus sp.2
BYF_XKL0002627_BYF026_2024Sep2_China-Beijing_CHNBJ20240902j_ ;658;23; 0; 0	Arthropoda	Insecta	Diptera	Psychodidae	Psychodinae	Psychoda	Psychoda sp.1
BYF_XKL0002628_BYF026_2024Sep2_China-Beijing_CHNBJ20240902j_ ;658;50; 0; 0	Arthropoda	Insecta	Diptera	Ceratopogonidae	Forcipomyiinae	Atrichopogon	Atrichopogon sp.1
BYF_XKL0002629_BYF026_2024Sep2_China-Beijing_CHNBJ20240902j_ ;658;9; 2; 0	Arthropoda	Insecta	Diptera	Psychodidae	Psychodinae	Psychoda	Psychoda sp.1
BYF_XKL0002630_BYF026_2024Sep2_China-Beijing_CHNBJ20240902j_ ;658;100; 1; 2	Arthropoda	Insecta	Diptera	Sciaridae			Sciaridae sp.24
BYF_XKL0002631_BYF026_2024Sep2_China-Beijing_CHNBJ20240902j_ ;658;25; 0; 0	Arthropoda	Insecta	Diptera	Sphaeroceridae	Limosininae	Rachispoda	Rachispoda sp3
BYF_XKL0002632_BYF026_2024Sep2_China-Beijing_CHNBJ20240902j_ ;658;25; 0; 0	Arthropoda	Insecta	Diptera	Ceratopogonidae			Ceratopogonidae sp.13
BYF_XKL0002633_BYF026_2024Sep2_China-Beijing_CHNBJ20240902j_ ;658;25; 0; 0	Arthropoda	Insecta	Diptera	Dolichopodidae	Diaphorinae	Chrysotus	Chrysotus sp.3
BYF_XKL0002634_BYF026_2024Sep2_China-Beijing_CHNBJ20240902j_ ;658;25; 0; 0	Arthropoda	Insecta	Diptera	Chloropidae	Oscinellinae	Dasyopa	Dasyopa triangulata
BYF_XKL0002636_BYF026_2024Sep2_China-Beijing_CHNBJ20240902j_ ;658;25; 0; 0	Arthropoda	Insecta	Diptera	Phoridae	Metopininae	Megaselia	Megaselia sp.5
BYF_XKL0002637_BYF026_2024Sep2_China-Beijing_CHNBJ20240902j_ ;658;25; 0; 0	Arthropoda	Insecta	Diptera	Phoridae	Metopininae	Megaselia	Phoridae sp.5
BYF_XKL0002638_BYF026_2024Sep2_China-Beijing_CHNBJ20240902j_ ;658;25; 0; 0	Arthropoda	Insecta	Diptera	Cecidomyiidae	Cecidomyiinae		Cecidomyiidae sp.126
BYF_XKL0002639_BYF026_2024Sep2_China-Beijing_CHNBJ20240902j_ ;658;50; 0; 0	Arthropoda	Insecta	Diptera	Ceratopogonidae			Ceratopogonidae sp.13
BYF_XKL0002640_BYF026_2024Sep2_China-Beijing_CHNBJ20240902j_ ;658;100; 5; 1	Arthropoda	Insecta	Diptera	Chironomidae			Chironomidae sp.4
BYF_XKL0002641_BYF026_2024Sep2_China-Beijing_CHNBJ20240902j_ ;658;50; 0; 0	Arthropoda	Insecta	Diptera	Sciaridae			Sciaridae sp.31
BYF_XKL0002642_BYF026_2024Sep2_China-Beijing_CHNBJ20240902j_ ;658;100; 5; 1	Arthropoda	Insecta	Diptera	Sciaridae		Claustropyga	Claustropyga acanthostyla
BYF_XKL0002643_BYF026_2024Sep2_China-Beijing_CHNBJ20240902j_ ;658;500; 0; 0	Arthropoda	Insecta	Diptera	Cecidomyiidae	Cecidomyiinae	Lestodiplosis	Lestodiplosis sp.1
BYF_XKL0002645_BYF026_2024Sep2_China-Beijing_CHNBJ20240902j_ ;658;100; 0; 0	Arthropoda	Insecta	Diptera	Ceratopogonidae	Forcipomyiinae	Atrichopogon	Atrichopogon sp.1
BYF_XKL0002647_BYF026_2024Sep2_China-Beijing_CHNBJ20240902j_ ;658;10; 3; 2	Arthropoda	Insecta	Diptera	Ceratopogonidae	Forcipomyiinae	Atrichopogon	Atrichopogon sp.1
BYF_XKL0002648_BYF026_2024Sep2_China-Beijing_CHNBJ20240902j_ ;658;25; 0; 0	Arthropoda	Insecta	Diptera	Chloropidae	Oscinellinae	Dasyopa	Dasyopa triangulata
BYF_XKL0002649_BYF026_2024Sep2_China-Beijing_CHNBJ20240902j_ ;658;25; 0; 0	Arthropoda	Insecta	Diptera	Drosophilidae	Drosophilinae	Drosophila	Drosophila suzukii
BYF_XKL0002650_BYF026_2024Sep2_China-Beijing_CHNBJ20240902j_ ;658;25; 0; 0	Arthropoda	Insecta	Diptera	Ceratopogonidae			Ceratopogonidae sp.13
BYF_XKL0002651_BYF026_2024Sep2_China-Beijing_CHNBJ20240902j_ ;658;25; 0; 0	Arthropoda	Insecta	Diptera	Ceratopogonidae			Ceratopogonidae sp.13
BYF_XKL0002652_BYF026_2024Sep2_China-Beijing_CHNBJ20240902j_ ;658;33; 0; 0	Arthropoda	Insecta	Diptera	Cecidomyiidae	Lestremiinae	Wasmanniella	Cecidomyiidae sp.187
BYF_XKL0002653_BYF026_2024Sep2_China-Beijing_CHNBJ20240902j_ ;658;25; 0; 0	Arthropoda	Insecta	Diptera	Psychodidae	Psychodinae		Psychodinae sp.2
BYF_XKL0002654_BYF026_2024Sep2_China-Beijing_CHNBJ20240902j_ ;658;147; 0; 0	Arthropoda	Insecta	Diptera	Ceratopogonidae	Forcipomyiinae	Atrichopogon	Atrichopogon sp.1
BYF_XKL0002656_BYF026_2024Sep2_China-Beijing_CHNBJ20240902j_ ;658;50; 0; 0	Arthropoda	Insecta	Diptera	Ceratopogonidae	Forcipomyiinae	Atrichopogon	Atrichopogon sp.1
BYF_XKL0002657_BYF026_2024Sep2_China-Beijing_CHNBJ20240902j_ ;658;25; 0; 0	Arthropoda	Insecta	Diptera	Sciaridae			Sciaridae sp.25
BYF_XKL0002658_BYF026_2024Sep2_China-Beijing_CHNBJ20240902j_ ;658;25; 0; 0	Arthropoda	Insecta	Diptera	Phoridae			Phoridae sp.23
BYF_XKL0002659_BYF026_2024Sep2_China-Beijing_CHNBJ20240902j_ ;658;25; 0; 0	Arthropoda	Insecta	Diptera	Chironomidae	Orthocladiinae	Mesosmittia	Mesosmittia flexuella
BYF_XKL0002660_BYF026_2024Sep2_China-Beijing_CHNBJ20240902j_ ;658;100; 1; 0	Arthropoda	Insecta	Diptera	Ceratopogonidae	Forcipomyiinae	Atrichopogon	Atrichopogon sp.1
BYF_XKL0002661_BYF027_2024Sep2_China-Beijing_CHNBJ20240902j_ ;658;69; 2; 1	Arthropoda	Insecta	Diptera	Sciaridae			Sciaridae sp.24
BYF_XKL0002662_BYF027_2024Sep2_China-Beijing_CHNBJ20240902j_ ;658;25; 0; 0	Arthropoda	Insecta	Diptera	Chironomidae			Chironomidae sp.3
BYF_XKL0002663_BYF027_2024Sep2_China-Beijing_CHNBJ20240902j_ ;658;25; 0; 0	Arthropoda	Insecta	Diptera	Cecidomyiidae	Cecidomyiinae	Feltiella	Cecidomyiidae sp.138
BYF_XKL0002664_BYF027_2024Sep2_China-Beijing_CHNBJ20240902j_ ;658;100; 3; 3	Arthropoda	Insecta	Diptera	Chironomidae			Chironomidae sp.8
BYF_XKL0002665_BYF027_2024Sep2_China-Beijing_CHNBJ20240902j_ ;658;100; 5; 1	Arthropoda	Insecta	Diptera	Chironomidae			Chironomidae sp.4
BYF_XKL0002666_BYF027_2024Sep2_China-Beijing_CHNBJ20240902j_ ;658;25; 0; 0	Arthropoda	Insecta	Diptera	Sphaeroceridae			Sphaeroceridae sp.1
BYF_XKL0002667_BYF027_2024Sep2_China-Beijing_CHNBJ20240902j_ ;658;25; 0; 0	Arthropoda	Insecta	Diptera	Chloropidae	Oscinellinae	Dasyopa	Dasyopa triangulata
BYF_XKL0002669_BYF027_2024Sep2_China-Beijing_CHNBJ20240902j_ ;658;25; 0; 0	Arthropoda	Insecta	Diptera	Ceratopogonidae			Ceratopogonidae sp.13
BYF_XKL0002670_BYF027_2024Sep2_China-Beijing_CHNBJ20240902j_ ;658;25; 0; 0	Arthropoda	Insecta	Diptera	Ceratopogonidae	Forcipomyiinae	Atrichopogon	Atrichopogon sp.1
BYF_XKL0002671_BYF027_2024Sep2_China-Beijing_CHNBJ20240902j_ ;658;100; 2; 1	Arthropoda	Insecta	Diptera	Phoridae			Phoridae sp.31
BYF_XKL0002673_BYF027_2024Sep2_China-Beijing_CHNBJ20240902j_ ;658;50; 0; 0	Arthropoda	Insecta	Diptera	Chironomidae			Chironomidae sp.4
BYF_XKL0002674_BYF027_2024Sep2_China-Beijing_CHNBJ20240902j_ ;658;25; 0; 0	Arthropoda	Insecta	Diptera	Chironomidae			Chironomidae sp.3
BYF_XKL0002675_BYF027_2024Sep2_China-Beijing_CHNBJ20240902j_ ;658;50; 0; 0	Arthropoda	Insecta	Diptera	Ceratopogonidae	Forcipomyiinae	Atrichopogon	Atrichopogon sp.1
BYF_XKL0002676_BYF027_2024Sep2_China-Beijing_CHNBJ20240902j_ ;658;50; 0; 0	Arthropoda	Insecta	Diptera	Ceratopogonidae			Ceratopogonidae sp.6
BYF_XKL0002677_BYF027_2024Sep2_China-Beijing_CHNBJ20240902j_ ;658;100; 3; 1	Arthropoda	Insecta	Diptera	Chironomidae			Chironomidae sp.4
BYF_XKL0002678_BYF027_2024Sep2_China-Beijing_CHNBJ20240902j_ ;658;25; 0; 0	Arthropoda	Insecta	Diptera	Chloropidae	Oscinellinae	Dasyopa	Dasyopa triangulata
BYF_XKL0002679_BYF027_2024Sep2_China-Beijing_CHNBJ20240902j_ ;658;25; 0; 0	Arthropoda	Insecta	Diptera	Cecidomyiidae	Cecidomyiinae		Cecidomyiidae sp.60
BYF_XKL0002680_BYF027_2024Sep2_China-Beijing_CHNBJ20240902j_ ;658;100; 1; 1	Arthropoda	Insecta	Diptera	Chironomidae			Chironomidae sp.4
BYF_XKL0002681_BYF027_2024Sep2_China-Beijing_CHNBJ20240902j_ ;658;100; 3; 1	Arthropoda	Insecta	Diptera	Chironomidae			Chironomidae sp.4
BYF_XKL0002682_BYF027_2024Sep2_China-Beijing_CHNBJ20240902j_ ;658;25; 0; 0	Arthropoda	Insecta	Diptera	Cecidomyiidae	Cecidomyiinae	Feltiella	Cecidomyiidae sp.138
BYF_XKL0002683_BYF027_2024Sep2_China-Beijing_CHNBJ20240902j_ ;658;25; 0; 0	Arthropoda	Insecta	Diptera	Ceratopogonidae	Forcipomyiinae	Atrichopogon	Atrichopogon sp.1
BYF_XKL0002684_BYF027_2024Sep2_China-Beijing_CHNBJ20240902j_ ;658;67; 0; 0	Arthropoda	Insecta	Diptera	Cecidomyiidae	Cecidomyiinae		Cecidomyiidae sp.188
BYF_XKL0002685_BYF027_2024Sep2_China-Beijing_CHNBJ20240902j_ ;658;100; 3; 1	Arthropoda	Insecta	Diptera	Chironomidae			Chironomidae sp.4
BYF_XKL0002686_BYF027_2024Sep2_China-Beijing_CHNBJ20240902j_ ;658;50; 0; 0	Arthropoda	Insecta	Diptera	Psychodidae	Psychodinae	Psychoda	Psychoda sp.1
BYF_XKL0002687_BYF027_2024Sep2_China-Beijing_CHNBJ20240902j_ ;658;25; 0; 0	Arthropoda	Insecta	Diptera	Ceratopogonidae	Forcipomyiinae	Atrichopogon	Atrichopogon sp.1
BYF_XKL0002688_BYF027_2024Sep2_China-Beijing_CHNBJ20240902j_ ;658;25; 0; 0	Arthropoda	Insecta	Diptera	Psychodidae	Psychodinae	Psychoda	Psychoda sp.1
BYF_XKL0002689_BYF027_2024Sep2_China-Beijing_CHNBJ20240902j_ ;658;25; 0; 0	Arthropoda	Insecta	Diptera	Ceratopogonidae	Forcipomyiinae	Atrichopogon	Atrichopogon sp.1
BYF_XKL0002690_BYF027_2024Sep2_China-Beijing_CHNBJ20240902j_ ;658;95; 1; 0	Arthropoda	Insecta	Diptera	Phoridae			Phoridae sp.31
BYF_XKL0002691_BYF027_2024Sep2_China-Beijing_CHNBJ20240902j_ ;658;25; 0; 0	Arthropoda	Insecta	Diptera	Psychodidae	Psychodinae	Psychoda	Psychoda sp.1
BYF_XKL0002692_BYF027_2024Sep2_China-Beijing_CHNBJ20240902j_ ;658;25; 0; 0	Arthropoda	Insecta	Diptera	Phoridae	Metopininae	Phalacrotophora	Phalacrotophora sp. 2
BYF_XKL0002693_BYF027_2024Sep2_China-Beijing_CHNBJ20240902j_ ;658;25; 0; 0	Arthropoda	Insecta	Diptera	Ceratopogonidae	Forcipomyiinae	Atrichopogon	Atrichopogon sp.1
BYF_XKL0002694_BYF027_2024Sep2_China-Beijing_CHNBJ20240902j_ ;658;100; 0; 0	Arthropoda	Insecta	Diptera	Cecidomyiidae	Cecidomyiinae		Cecidomyiidae sp.60
BYF_XKL0002696_BYF027_2024Sep2_China-Beijing_CHNBJ20240902j_ ;658;25; 0; 0	Arthropoda	Insecta	Diptera	Cecidomyiidae	Cecidomyiinae		Cecidomyiidae sp.189
BYF_XKL0002698_BYF027_2024Sep2_China-Beijing_CHNBJ20240902j_ ;658;25; 0; 0	Arthropoda	Insecta	Diptera	Psychodidae	Psychodinae	Psychoda	Psychoda sp.1
BYF_XKL0002699_BYF027_2024Sep2_China-Beijing_CHNBJ20240902j_ ;658;25; 0; 0	Arthropoda	Insecta	Diptera	Cecidomyiidae	Cecidomyiinae	Rhopalomyia	Cecidomyiidae sp.107
BYF_XKL0002700_BYF027_2024Sep2_China-Beijing_CHNBJ20240902j_ ;658;25; 0; 0	Arthropoda	Insecta	Diptera	Cecidomyiidae	Cecidomyiinae		Cecidomyiidae sp.25
BYF_XKL0002701_BYF027_2024Sep2_China-Beijing_CHNBJ20240902j_ ;658;25; 0; 0	Arthropoda	Insecta	Diptera	Cecidomyiidae	Cecidomyiinae	Feltiella	Cecidomyiidae sp.138
BYF_XKL0002703_BYF027_2024Sep2_China-Beijing_CHNBJ20240902j_ ;658;50; 0; 0	Arthropoda	Insecta	Diptera	Cecidomyiidae	Cecidomyiinae	Feltiella	Cecidomyiidae sp.138
BYF_XKL0002705_BYF027_2024Sep2_China-Beijing_CHNBJ20240902j_ ;658;100; 3; 3	Arthropoda	Insecta	Diptera	Cecidomyiidae	Winnertziinae	Winnertzia	Cecidomyiidae sp.260
BYF_XKL0002707_BYF027_2024Sep2_China-Beijing_CHNBJ20240902j_ ;658;25; 0; 0	Arthropoda	Insecta	Diptera	Cecidomyiidae	Cecidomyiinae	Feltiella	Cecidomyiidae sp.138
BYF_XKL0002708_BYF027_2024Sep2_China-Beijing_CHNBJ20240902j_ ;658;25; 0; 0	Arthropoda	Insecta	Diptera	Cecidomyiidae	Cecidomyiinae	Trisopsis	Cecidomyiidae sp.158
BYF_XKL0002709_BYF027_2024Sep2_China-Beijing_CHNBJ20240902j_ ;658;25; 0; 0	Arthropoda	Insecta	Diptera	Cecidomyiidae	Cecidomyiinae	Feltiella	Cecidomyiidae sp.138
BYF_XKL0002710_BYF027_2024Sep2_China-Beijing_CHNBJ20240902j_ ;658;25; 0; 0	Arthropoda	Insecta	Diptera	Cecidomyiidae	Cecidomyiinae	Dasineura	Cecidomyiidae sp.51
BYF_XKL0002713_BYF027_2024Sep2_China-Beijing_CHNBJ20240902j_ ;658;25; 0; 0	Arthropoda	Insecta	Diptera	Cecidomyiidae	Cecidomyiinae		Cecidomyiidae sp.75
BYF_XKL0002714_BYF027_2024Sep2_China-Beijing_CHNBJ20240902j_ ;658;25; 0; 0	Arthropoda	Insecta	Diptera	Cecidomyiidae	Cecidomyiinae	Feltiella	Cecidomyiidae sp.138
BYF_XKL0002715_BYF027_2024Sep2_China-Beijing_CHNBJ20240902j_ ;658;50; 0; 0	Arthropoda	Insecta	Diptera	Cecidomyiidae	Cecidomyiinae	Feltiella	Cecidomyiidae sp.138
BYF_XKL0002717_BYF027_2024Sep2_China-Beijing_CHNBJ20240902j_ ;658;25; 0; 0	Arthropoda	Insecta	Diptera	Cecidomyiidae	Cecidomyiinae		Cecidomyiidae sp.60
BYF_XKL0002719_BYF027_2024Sep2_China-Beijing_CHNBJ20240902j_ ;658;25; 0; 0	Arthropoda	Insecta	Diptera	Cecidomyiidae	Cecidomyiinae	Feltiella	Cecidomyiidae sp.138
BYF_XKL0002720_BYF027_2024Sep2_China-Beijing_CHNBJ20240902j_ ;658;25; 0; 0	Arthropoda	Insecta	Diptera	Cecidomyiidae	Cecidomyiinae	Trisopsis	Cecidomyiidae sp.190
BYF_XKL0002721_BYF027_2024Sep2_China-Beijing_CHNBJ20240902j_ ;658;6; 0; 0	Arthropoda	Insecta	Diptera	Cecidomyiidae	Cecidomyiinae	Feltiella	Cecidomyiidae sp.138
BYF_XKL0002722_BYF027_2024Sep2_China-Beijing_CHNBJ20240902j_ ;658;25; 0; 0	Arthropoda	Insecta	Diptera	Cecidomyiidae	Cecidomyiinae	Trisopsis	Cecidomyiidae sp.111
BYF_XKL0002723_BYF027_2024Sep2_China-Beijing_CHNBJ20240902j_ ;658;100; 0; 0	Arthropoda	Insecta	Diptera	Cecidomyiidae	Cecidomyiinae	Trisopsis	Cecidomyiidae sp.179
BYF_XKL0002725_BYF027_2024Sep2_China-Beijing_CHNBJ20240902j_ ;658;25; 0; 0	Arthropoda	Insecta	Diptera	Cecidomyiidae	Cecidomyiinae	Feltiella	Cecidomyiidae sp.138
BYF_XKL0002726_BYF027_2024Sep2_China-Beijing_CHNBJ20240902j_ ;658;25; 0; 0	Arthropoda	Insecta	Diptera	Cecidomyiidae	Cecidomyiinae	Feltiella	Cecidomyiidae sp.138
BYF_XKL0002727_BYF027_2024Sep2_China-Beijing_CHNBJ20240902j_ ;658;50; 0; 0	Arthropoda	Insecta	Diptera	Cecidomyiidae	Cecidomyiinae	Feltiella	Cecidomyiidae sp.138
BYF_XKL0002729_BYF027_2024Sep2_China-Beijing_CHNBJ20240902j_ ;658;25; 0; 0	Arthropoda	Insecta	Diptera	Cecidomyiidae	Cecidomyiinae	Feltiella	Cecidomyiidae sp.138
BYF_XKL0002731_BYF027_2024Sep2_China-Beijing_CHNBJ20240902j_ ;658;25; 0; 0	Arthropoda	Insecta	Diptera	Cecidomyiidae	Cecidomyiinae	Trisopsis	Cecidomyiidae sp.21
BYF_XKL0002732_BYF027_2024Sep2_China-Beijing_CHNBJ20240902j_ ;658;38; 1; 1	Arthropoda	Insecta	Diptera	Cecidomyiidae	Cecidomyiinae	Rhopalomyia	Cecidomyiidae sp.191
BYF_XKL0002733_BYF027_2024Sep2_China-Beijing_CHNBJ20240902j_ ;658;50; 0; 0	Arthropoda	Insecta	Diptera	Chironomidae			Chironomidae sp.4
BYF_XKL0002734_BYF027_2024Sep2_China-Beijing_CHNBJ20240902j_ ;658;25; 0; 0	Arthropoda	Insecta	Diptera	Cecidomyiidae	Cecidomyiinae		Cecidomyiidae sp.124
BYF_XKL0002735_BYF027_2024Sep2_China-Beijing_CHNBJ20240902j_ ;658;25; 0; 0	Arthropoda	Insecta	Diptera	Ceratopogonidae	Forcipomyiinae	Atrichopogon	Atrichopogon sp.1
BYF_XKL0002736_BYF027_2024Sep2_China-Beijing_CHNBJ20240902j_ ;658;25; 0; 0	Arthropoda	Insecta	Diptera	Ceratopogonidae			Ceratopogonidae sp.13
BYF_XKL0002737_BYF027_2024Sep2_China-Beijing_CHNBJ20240902j_ ;658;11; 6; 2	Arthropoda	Insecta	Diptera	Dolichopodidae	Diaphorinae	Chrysotus	Chrysotus sp.2
BYF_XKL0002739_BYF027_2024Sep2_China-Beijing_CHNBJ20240902j_ ;658;25; 0; 0	Arthropoda	Insecta	Diptera	Dolichopodidae	Diaphorinae	Chrysotus	Chrysotus sp.2
BYF_XKL0002740_BYF027_2024Sep2_China-Beijing_CHNBJ20240902j_ ;658;100; 0; 0	Arthropoda	Insecta	Diptera	Ceratopogonidae	Forcipomyiinae	Atrichopogon	Atrichopogon sp.1
BYF_XKL0002741_BYF027_2024Sep2_China-Beijing_CHNBJ20240902j_ ;658;25; 0; 0	Arthropoda	Insecta	Diptera	Ceratopogonidae			Ceratopogonidae sp.13
BYF_XKL0002742_BYF027_2024Sep2_China-Beijing_CHNBJ20240902j_ ;658;25; 0; 0	Arthropoda	Insecta	Diptera	Ceratopogonidae			Ceratopogonidae sp.13
BYF_XKL0002744_BYF027_2024Sep2_China-Beijing_CHNBJ20240902j_ ;658;25; 0; 0	Arthropoda	Insecta	Diptera	Ceratopogonidae	Forcipomyiinae	Atrichopogon	Atrichopogon sp.1
BYF_XKL0002746_BYF027_2024Sep2_China-Beijing_CHNBJ20240902j_ ;658;84; 2; 2	Arthropoda	Insecta	Diptera	Cecidomyiidae	Porricondylinae	Isocolpodia	Cecidomyiidae sp.261
BYF_XKL0002747_BYF027_2024Sep2_China-Beijing_CHNBJ20240902j_ ;658;25; 0; 0	Arthropoda	Insecta	Diptera	Ceratopogonidae			Ceratopogonidae sp.13
BYF_XKL0002748_BYF027_2024Sep2_China-Beijing_CHNBJ20240902j_ ;658;19; 1; 2	Arthropoda	Insecta	Diptera	Mycetophilidae			Mycetophilidae sp.4
BYF_XKL0002749_BYF027_2024Sep2_China-Beijing_CHNBJ20240902j_ ;658;24; 0; 0	Arthropoda	Insecta	Diptera	Dolichopodidae	Diaphorinae	Chrysotus	Chrysotus sp.2
BYF_XKL0002750_BYF027_2024Sep2_China-Beijing_CHNBJ20240902j_ ;658;25; 0; 0	Arthropoda	Insecta	Diptera	Ceratopogonidae	Forcipomyiinae	Atrichopogon	Atrichopogon sp.1
BYF_XKL0002751_BYF027_2024Sep2_China-Beijing_CHNBJ20240902j_ ;658;25; 0; 0	Arthropoda	Insecta	Diptera	Cecidomyiidae	Cecidomyiinae		Cecidomyiidae sp.192
BYF_XKL0002752_BYF027_2024Sep2_China-Beijing_CHNBJ20240902j_ ;658;100; 1; 1	Arthropoda	Insecta	Diptera	Sciaridae			Sciaridae sp.24
BYF_XKL0002753_BYF027_2024Sep2_China-Beijing_CHNBJ20240902j_ ;658;25; 0; 0	Arthropoda	Insecta	Diptera	Dolichopodidae	Diaphorinae	Chrysotus	Chrysotus sp.2
BYF_XKL0002754_BYF027_2024Sep2_China-Beijing_CHNBJ20240902j_ ;658;100; 2; 0	Arthropoda	Insecta	Diptera	Sciaridae			Sciaridae sp.10
BYF_XKL0002755_BYF027_2024Sep2_China-Beijing_CHNBJ20240902j_ ;658;25; 0; 0	Arthropoda	Insecta	Diptera	Dolichopodidae	Diaphorinae	Chrysotus	Chrysotus sp.2
BYF_XKL0002756_BYF028_2024Sep2_China-Beijing_CHNBJ20240902j_ ;658;50; 0; 0	Arthropoda	Insecta	Diptera	Sciaridae			Sciaridae sp.10
BYF_XKL0002757_BYF028_2024Sep2_China-Beijing_CHNBJ20240902j_ ;658;10; 4; 2	Arthropoda	Insecta	Diptera	Phoridae	Metopininae	Megaselia	Megaselia sp.11
BYF_XKL0002758_BYF028_2024Sep2_China-Beijing_CHNBJ20240902j_ ;658;18; 0; 0	Arthropoda	Insecta	Diptera	Drosophilidae	Drosophilinae	Drosophila	Drosophila suzukii
BYF_XKL0002761_BYF028_2024Sep2_China-Beijing_CHNBJ20240902j_ ;658;6; 4; 3	Arthropoda	Insecta	Diptera	Sciaridae			Sciaridae sp.10
BYF_XKL0002763_BYF028_2024Sep2_China-Beijing_CHNBJ20240902j_ ;658;50; 0; 0	Arthropoda	Insecta	Diptera	Sciaridae			Sciaridae sp.31
BYF_XKL0002764_BYF028_2024Sep2_China-Beijing_CHNBJ20240902j_ ;658;25; 0; 0	Arthropoda	Insecta	Diptera	Sphaeroceridae			Sphaeroceridae sp.1
BYF_XKL0002765_BYF028_2024Sep2_China-Beijing_CHNBJ20240902j_ ;658;25; 0; 0	Arthropoda	Insecta	Diptera	Ceratopogonidae			Ceratopogonidae sp.13
BYF_XKL0002767_BYF028_2024Sep2_China-Beijing_CHNBJ20240902j_ ;658;25; 0; 0	Arthropoda	Insecta	Diptera	Chloropidae	Oscinellinae	Dasyopa	Dasyopa triangulata
BYF_XKL0002769_BYF028_2024Sep2_China-Beijing_CHNBJ20240902j_ ;658;25; 0; 0	Arthropoda	Insecta	Diptera	Sphaeroceridae	Limosininae	Rachispoda	Rachispoda sp3
BYF_XKL0002770_BYF028_2024Sep2_China-Beijing_CHNBJ20240902j_ ;658;7; 5; 1	Arthropoda	Insecta	Diptera	Chloropidae	Oscinellinae	Dasyopa	Dasyopa triangulata
BYF_XKL0002771_BYF028_2024Sep2_China-Beijing_CHNBJ20240902j_ ;658;25; 0; 0	Arthropoda	Insecta	Diptera	Phoridae	Metopininae	Megaselia	Megaselia sp.5
BYF_XKL0002773_BYF028_2024Sep2_China-Beijing_CHNBJ20240902j_ ;658;36; 3; 2	Arthropoda	Insecta	Diptera	Phoridae	Metopininae	Megaselia	Phoridae sp.5
BYF_XKL0002774_BYF028_2024Sep2_China-Beijing_CHNBJ20240902j_ ;658;48; 2; 1	Arthropoda	Insecta	Diptera	Chironomidae			Chironomidae sp.4
BYF_XKL0002776_BYF028_2024Sep2_China-Beijing_CHNBJ20240902j_ ;658;8; 2; 1	Arthropoda	Insecta	Diptera	Ceratopogonidae	Forcipomyiinae	Atrichopogon	Atrichopogon sp.1
BYF_XKL0002781_BYF028_2024Sep2_China-Beijing_CHNBJ20240902j_ ;658;85; 0; 0	Arthropoda	Insecta	Diptera	Chironomidae			Chironomidae sp.4
BYF_XKL0002782_BYF028_2024Sep2_China-Beijing_CHNBJ20240902j_ ;658;25; 0; 0	Arthropoda	Insecta	Diptera	Sciaridae			Sciaridae sp.30
BYF_XKL0002783_BYF028_2024Sep2_China-Beijing_CHNBJ20240902j_ ;658;25; 0; 0	Arthropoda	Insecta	Diptera	Ceratopogonidae	Forcipomyiinae	Atrichopogon	Atrichopogon sp.1
BYF_XKL0002785_BYF028_2024Sep2_China-Beijing_CHNBJ20240902j_ ;658;25; 0; 0	Arthropoda	Insecta	Diptera	Drosophilidae	Drosophilinae	Drosophila	Drosophila suzukii
BYF_XKL0002786_BYF028_2024Sep2_China-Beijing_CHNBJ20240902j_ ;658;40; 0; 0	Arthropoda	Insecta	Diptera	Ceratopogonidae	Forcipomyiinae	Atrichopogon	Atrichopogon sp.1
BYF_XKL0002787_BYF028_2024Sep2_China-Beijing_CHNBJ20240902j_ ;658;25; 0; 0	Arthropoda	Insecta	Diptera	Ceratopogonidae	Forcipomyiinae	Atrichopogon	Atrichopogon sp.1
BYF_XKL0002788_BYF028_2024Sep2_China-Beijing_CHNBJ20240902j_ ;658;25; 0; 0	Arthropoda	Insecta	Diptera	Ceratopogonidae	Forcipomyiinae	Atrichopogon	Atrichopogon sp.1
BYF_XKL0002789_BYF028_2024Sep2_China-Beijing_CHNBJ20240902j_ ;658;25; 0; 0	Arthropoda	Insecta	Diptera	Cecidomyiidae	Cecidomyiinae	Aphidoletes	Cecidomyiidae sp.71
BYF_XKL0002791_BYF028_2024Sep2_China-Beijing_CHNBJ20240902j_ ;658;25; 0; 0	Arthropoda	Insecta	Diptera	Ceratopogonidae	Forcipomyiinae	Atrichopogon	Atrichopogon sp.1
BYF_XKL0002792_BYF028_2024Sep2_China-Beijing_CHNBJ20240902j_ ;658;25; 0; 0	Arthropoda	Insecta	Diptera	Cecidomyiidae	Cecidomyiinae		Cecidomyiidae sp.139
BYF_XKL0002794_BYF028_2024Sep2_China-Beijing_CHNBJ20240902j_ ;658;50; 0; 0	Arthropoda	Insecta	Diptera	Cecidomyiidae	Cecidomyiinae		Cecidomyiidae sp.60
BYF_XKL0002795_BYF028_2024Sep2_China-Beijing_CHNBJ20240902j_ ;658;21; 1; 3	Arthropoda	Insecta	Diptera	Cecidomyiidae	Cecidomyiinae		Cecidomyiidae sp.60
BYF_XKL0002796_BYF028_2024Sep2_China-Beijing_CHNBJ20240902j_ ;658;25; 0; 0	Arthropoda	Insecta	Diptera	Ceratopogonidae			Ceratopogonidae sp.13
BYF_XKL0002797_BYF028_2024Sep2_China-Beijing_CHNBJ20240902j_ ;658;25; 0; 0	Arthropoda	Insecta	Diptera	Ceratopogonidae	Forcipomyiinae	Atrichopogon	Atrichopogon sp.1
BYF_XKL0002798_BYF028_2024Sep2_China-Beijing_CHNBJ20240902j_ ;658;100; 0; 0	Arthropoda	Insecta	Diptera	Phoridae	Metopininae	Megaselia	Phoridae sp.5
BYF_XKL0002799_BYF028_2024Sep2_China-Beijing_CHNBJ20240902j_ ;658;100; 6; 2	Arthropoda	Insecta	Diptera	Chironomidae	Orthocladiinae	Mesosmittia	Mesosmittia sp.1
BYF_XKL0002800_BYF028_2024Sep2_China-Beijing_CHNBJ20240902j_ ;658;50; 0; 0	Arthropoda	Insecta	Diptera	Sciaridae			Sciaridae sp.31
BYF_XKL0002802_BYF028_2024Sep2_China-Beijing_CHNBJ20240902j_ ;658;25; 0; 0	Arthropoda	Insecta	Diptera	Chloropidae	Oscinellinae	Dasyopa	Dasyopa triangulata
BYF_XKL0002803_BYF028_2024Sep2_China-Beijing_CHNBJ20240902j_ ;658;35; 0; 0	Arthropoda	Insecta	Diptera	Sciaridae		Claustropyga	Claustropyga acanthostyla
BYF_XKL0002804_BYF028_2024Sep2_China-Beijing_CHNBJ20240902j_ ;658;25; 0; 0	Arthropoda	Insecta	Diptera	Ceratopogonidae	Forcipomyiinae	Atrichopogon	Atrichopogon sp.1
BYF_XKL0002805_BYF028_2024Sep2_China-Beijing_CHNBJ20240902j_ ;658;50; 0; 0	Arthropoda	Insecta	Diptera	Ceratopogonidae	Forcipomyiinae	Atrichopogon	Atrichopogon sp.1
BYF_XKL0002806_BYF028_2024Sep2_China-Beijing_CHNBJ20240902j_ ;658;25; 0; 0	Arthropoda	Insecta	Diptera	Ceratopogonidae	Forcipomyiinae	Atrichopogon	Atrichopogon sp.1
BYF_XKL0002807_BYF028_2024Sep2_China-Beijing_CHNBJ20240902j_ ;658;96; 5; 3	Arthropoda	Insecta	Diptera	Chironomidae			Chironomidae sp.8
BYF_XKL0002808_BYF028_2024Sep2_China-Beijing_CHNBJ20240902j_ ;658;77; 1; 1	Arthropoda	Insecta	Diptera	Drosophilidae	Drosophilinae	Drosophila	Drosophila suzukii
BYF_XKL0002809_BYF028_2024Sep2_China-Beijing_CHNBJ20240902j_ ;658;6; 6; 1	Arthropoda	Insecta	Diptera	Chloropidae	Oscinellinae	Dasyopa	Dasyopa triangulata
BYF_XKL0002810_BYF028_2024Sep2_China-Beijing_CHNBJ20240902j_ ;658;25; 0; 0	Arthropoda	Insecta	Diptera	Ceratopogonidae			Ceratopogonidae sp.13
BYF_XKL0002811_BYF028_2024Sep2_China-Beijing_CHNBJ20240902j_ ;658;25; 0; 0	Arthropoda	Insecta	Diptera	Cecidomyiidae	Cecidomyiinae	Lestodiplosis	Cecidomyiidae sp.120
BYF_XKL0002813_BYF028_2024Sep2_China-Beijing_CHNBJ20240902j_ ;658;25; 0; 0	Arthropoda	Insecta	Diptera	Chloropidae	Oscinellinae	Dasyopa	Dasyopa triangulata
BYF_XKL0002814_BYF028_2024Sep2_China-Beijing_CHNBJ20240902j_ ;658;5; 3; 1	Arthropoda	Insecta	Diptera	Chloropidae	Oscinellinae	Dasyopa	Dasyopa triangulata
BYF_XKL0002815_BYF028_2024Sep2_China-Beijing_CHNBJ20240902j_ ;658;25; 0; 0	Arthropoda	Insecta	Diptera	Ceratopogonidae	Forcipomyiinae	Atrichopogon	Atrichopogon sp.1
BYF_XKL0002816_BYF028_2024Sep2_China-Beijing_CHNBJ20240902j_ ;658;100; 3; 1	Arthropoda	Insecta	Diptera	Chironomidae			Chironomidae sp.4
BYF_XKL0002817_BYF028_2024Sep2_China-Beijing_CHNBJ20240902j_ ;658;18; 0; 0	Arthropoda	Insecta	Diptera	Ceratopogonidae	Forcipomyiinae	Atrichopogon	Atrichopogon sp.1
BYF_XKL0002818_BYF028_2024Sep2_China-Beijing_CHNBJ20240902j_ ;658;25; 1; 0	Arthropoda	Insecta	Diptera	Ceratopogonidae	Forcipomyiinae	Atrichopogon	Atrichopogon sp.1
BYF_XKL0002819_BYF028_2024Sep2_China-Beijing_CHNBJ20240902j_ ;658;25; 0; 0	Arthropoda	Insecta	Diptera	Cecidomyiidae	Cecidomyiinae	Trisopsis	Cecidomyiidae sp.158
BYF_XKL0002820_BYF028_2024Sep2_China-Beijing_CHNBJ20240902j_ ;658;25; 0; 0	Arthropoda	Insecta	Diptera	Ceratopogonidae	Forcipomyiinae	Atrichopogon	Atrichopogon sp.1
BYF_XKL0002821_BYF028_2024Sep2_China-Beijing_CHNBJ20240902j_ ;658;25; 0; 0	Arthropoda	Insecta	Diptera	Cecidomyiidae	Porricondylinae	Parepidosis	Cecidomyiidae sp.262
BYF_XKL0002822_BYF028_2024Sep2_China-Beijing_CHNBJ20240902j_ ;658;25; 0; 0	Arthropoda	Insecta	Diptera	Ceratopogonidae	Forcipomyiinae	Atrichopogon	Atrichopogon sp.1
BYF_XKL0002823_BYF028_2024Sep2_China-Beijing_CHNBJ20240902j_ ;658;10; 3; 3	Arthropoda	Insecta	Diptera	Psychodidae	Psychodinae	Psychoda	Psychoda sp.1
BYF_XKL0002825_BYF028_2024Sep2_China-Beijing_CHNBJ20240902j_ ;658;50; 0; 0	Arthropoda	Insecta	Diptera	Ceratopogonidae	Forcipomyiinae	Atrichopogon	Atrichopogon sp.1
BYF_XKL0002826_BYF028_2024Sep2_China-Beijing_CHNBJ20240902j_ ;658;25; 0; 0	Arthropoda	Insecta	Diptera	Chloropidae	Oscinellinae	Dasyopa	Dasyopa triangulata
BYF_XKL0002827_BYF028_2024Sep2_China-Beijing_CHNBJ20240902j_ ;658;25; 0; 0	Arthropoda	Insecta	Diptera	Sciaridae			Sciaridae sp.13
BYF_XKL0002828_BYF028_2024Sep2_China-Beijing_CHNBJ20240902j_ ;658;100; 3; 0	Arthropoda	Insecta	Diptera	Chironomidae			Chironomidae sp.4
BYF_XKL0002829_BYF028_2024Sep2_China-Beijing_CHNBJ20240902j_ ;658;25; 0; 0	Arthropoda	Insecta	Diptera	Cecidomyiidae	Cecidomyiinae		Cecidomyiidae sp.177
BYF_XKL0002830_BYF028_2024Sep2_China-Beijing_CHNBJ20240902j_ ;658;25; 0; 0	Arthropoda	Insecta	Diptera	Cecidomyiidae	Cecidomyiinae	Rhopalomyia	Cecidomyiidae sp.194
BYF_XKL0002832_BYF028_2024Sep2_China-Beijing_CHNBJ20240902j_ ;658;25; 0; 0	Arthropoda	Insecta	Diptera	Psychodidae			Psychodidae sp.5
BYF_XKL0002833_BYF028_2024Sep2_China-Beijing_CHNBJ20240902j_ ;658;7; 0; 0	Arthropoda	Insecta	Diptera	Chloropidae	Oscinellinae	Dasyopa	Dasyopa triangulata
BYF_XKL0002834_BYF028_2024Sep2_China-Beijing_CHNBJ20240902j_ ;658;25; 0; 0	Arthropoda	Insecta	Diptera	Cecidomyiidae	Cecidomyiinae		Cecidomyiidae sp.75
BYF_XKL0002835_BYF028_2024Sep2_China-Beijing_CHNBJ20240902j_ ;658;25; 0; 0	Arthropoda	Insecta	Diptera	Chironomidae			Chironomidae sp.4
BYF_XKL0002836_BYF028_2024Sep2_China-Beijing_CHNBJ20240902j_ ;658;25; 0; 0	Arthropoda	Insecta	Diptera	Cecidomyiidae	Cecidomyiinae	Lestodiplosis	Lestodiplosis sp.1
BYF_XKL0002838_BYF028_2024Sep2_China-Beijing_CHNBJ20240902j_ ;658;25; 0; 0	Arthropoda	Insecta	Diptera	Psychodidae	Psychodinae		Psychodinae sp.3
BYF_XKL0002840_BYF028_2024Sep2_China-Beijing_CHNBJ20240902j_ ;658;25; 0; 0	Arthropoda	Insecta	Diptera	Cecidomyiidae	Cecidomyiinae		Cecidomyiidae sp.153
BYF_XKL0002842_BYF028_2024Sep2_China-Beijing_CHNBJ20240902j_ ;658;25; 0; 0	Arthropoda	Insecta	Diptera	Chironomidae			Chironomidae sp.4
BYF_XKL0002844_BYF028_2024Sep2_China-Beijing_CHNBJ20240902j_ ;658;25; 0; 0	Arthropoda	Insecta	Diptera	Ceratopogonidae	Forcipomyiinae	Atrichopogon	Atrichopogon sp.1
BYF_XKL0002845_BYF028_2024Sep2_China-Beijing_CHNBJ20240902j_ ;658;66; 1; 1	Arthropoda	Insecta	Diptera	Chironomidae			Chironomidae sp.6
BYF_XKL0002846_BYF028_2024Sep2_China-Beijing_CHNBJ20240902j_ ;658;25; 0; 0	Arthropoda	Insecta	Diptera	Chironomidae			Chironomidae sp.4
BYF_XKL0002848_BYF028_2024Sep2_China-Beijing_CHNBJ20240902j_ ;658;25; 0; 0	Arthropoda	Insecta	Diptera	Hybotidae			Hybotidae sp.3
BYF_XKL0002849_BYF028_2024Sep2_China-Beijing_CHNBJ20240902j_ ;658;25; 0; 0	Arthropoda	Insecta	Diptera	Ceratopogonidae	Forcipomyiinae	Atrichopogon	Atrichopogon sp.1
BYF_XKL0002850_BYF028_2024Sep2_China-Beijing_CHNBJ20240902j_ ;658;25; 0; 0	Arthropoda	Insecta	Diptera	Ceratopogonidae	Forcipomyiinae	Atrichopogon	Atrichopogon sp.1
BYF_XKL0002851_BYF029_2024Sep2_China-Beijing_CHNBJ20240902j_ ;658;25; 0; 0	Arthropoda	Insecta	Diptera	Cecidomyiidae	Cecidomyiinae		Cecidomyiidae sp.144
BYF_XKL0002852_BYF029_2024Sep2_China-Beijing_CHNBJ20240902j_ ;658;25; 0; 0	Arthropoda	Insecta	Diptera	Cecidomyiidae	Cecidomyiinae		Cecidomyiidae sp.263
BYF_XKL0002854_BYF029_2024Sep2_China-Beijing_CHNBJ20240902j_ ;658;25; 0; 0	Arthropoda	Insecta	Diptera	Cecidomyiidae	Cecidomyiinae		Cecidomyiidae sp.156
BYF_XKL0002855_BYF029_2024Sep2_China-Beijing_CHNBJ20240902j_ ;658;39; 0; 0	Arthropoda	Insecta	Diptera	Cecidomyiidae	Cecidomyiinae	Feltiella	Cecidomyiidae sp.138
BYF_XKL0002857_BYF029_2024Sep2_China-Beijing_CHNBJ20240902j_ ;658;25; 0; 0	Arthropoda	Insecta	Diptera	Ceratopogonidae	Forcipomyiinae	Atrichopogon	Atrichopogon sp.1
BYF_XKL0002859_BYF029_2024Sep2_China-Beijing_CHNBJ20240902j_ ;658;25; 0; 0	Arthropoda	Insecta	Diptera	Chironomidae			Chironomidae sp.4
BYF_XKL0002860_BYF029_2024Sep2_China-Beijing_CHNBJ20240902j_ ;658;50; 0; 0	Arthropoda	Insecta	Diptera	Ceratopogonidae	Forcipomyiinae	Atrichopogon	Atrichopogon sp.1
BYF_XKL0002861_BYF029_2024Sep2_China-Beijing_CHNBJ20240902j_ ;658;13; 0; 0	Arthropoda	Insecta	Diptera	Cecidomyiidae	Cecidomyiinae	Feltiella	Cecidomyiidae sp.195
BYF_XKL0002862_BYF029_2024Sep2_China-Beijing_CHNBJ20240902j_ ;658;50; 0; 0	Arthropoda	Insecta	Diptera	Ceratopogonidae	Forcipomyiinae	Atrichopogon	Atrichopogon sp.1
BYF_XKL0002863_BYF029_2024Sep2_China-Beijing_CHNBJ20240902j_ ;658;100; 0; 0	Arthropoda	Insecta	Diptera	Cecidomyiidae	Cecidomyiinae		Cecidomyiidae sp.60
BYF_XKL0002865_BYF029_2024Sep2_China-Beijing_CHNBJ20240902j_ ;658;25; 0; 0	Arthropoda	Insecta	Diptera	Cecidomyiidae	Cecidomyiinae		Cecidomyiidae sp.25
BYF_XKL0002866_BYF029_2024Sep2_China-Beijing_CHNBJ20240902j_ ;658;25; 0; 0	Arthropoda	Insecta	Diptera	Cecidomyiidae	Cecidomyiinae		Cecidomyiidae sp.25
BYF_XKL0002867_BYF029_2024Sep2_China-Beijing_CHNBJ20240902j_ ;658;25; 0; 0	Arthropoda	Insecta	Diptera	Cecidomyiidae	Cecidomyiinae		Cecidomyiidae sp.35
BYF_XKL0002868_BYF029_2024Sep2_China-Beijing_CHNBJ20240902j_ ;658;22; 0; 0	Arthropoda	Insecta	Diptera	Cecidomyiidae	Cecidomyiinae		Cecidomyiidae sp.193
BYF_XKL0002869_BYF029_2024Sep2_China-Beijing_CHNBJ20240902j_ ;658;22; 0; 0	Arthropoda	Insecta	Diptera	Ceratopogonidae	Forcipomyiinae	Atrichopogon	Atrichopogon sp.1
BYF_XKL0002872_BYF029_2024Sep2_China-Beijing_CHNBJ20240902j_ ;658;18; 2; 2	Arthropoda	Insecta	Diptera	Chironomidae			Chironomidae sp.4
BYF_XKL0002875_BYF029_2024Sep2_China-Beijing_CHNBJ20240902j_ ;658;25; 0; 0	Arthropoda	Insecta	Diptera	Ceratopogonidae	Forcipomyiinae	Atrichopogon	Atrichopogon sp.1
BYF_XKL0002876_BYF029_2024Sep2_China-Beijing_CHNBJ20240902j_ ;658;25; 0; 0	Arthropoda	Insecta	Diptera	Cecidomyiidae	Micromyinae	Peromyia	Cecidomyiidae sp.196
BYF_XKL0002877_BYF029_2024Sep2_China-Beijing_CHNBJ20240902j_ ;658;25; 0; 0	Arthropoda	Insecta	Diptera	Ceratopogonidae	Forcipomyiinae	Atrichopogon	Atrichopogon sp.1
BYF_XKL0002878_BYF029_2024Sep2_China-Beijing_CHNBJ20240902j_ ;658;25; 0; 0	Arthropoda	Insecta	Diptera	Ceratopogonidae	Forcipomyiinae	Atrichopogon	Atrichopogon sp.1
BYF_XKL0002879_BYF029_2024Sep2_China-Beijing_CHNBJ20240902j_ ;658;200; 0; 0	Arthropoda	Insecta	Diptera	Chironomidae			Chironomidae sp.4
BYF_XKL0002881_BYF029_2024Sep2_China-Beijing_CHNBJ20240902j_ ;658;25; 0; 0	Arthropoda	Insecta	Diptera	Ceratopogonidae	Forcipomyiinae	Atrichopogon	Atrichopogon sp.1
BYF_XKL0002882_BYF029_2024Sep2_China-Beijing_CHNBJ20240902j_ ;658;25; 0; 0	Arthropoda	Insecta	Diptera	Ceratopogonidae	Forcipomyiinae	Atrichopogon	Atrichopogon sp.1
BYF_XKL0002883_BYF029_2024Sep2_China-Beijing_CHNBJ20240902j_ ;658;100; 0; 0	Arthropoda	Insecta	Diptera	Ceratopogonidae	Forcipomyiinae	Atrichopogon	Atrichopogon sp.1
BYF_XKL0002885_BYF029_2024Sep2_China-Beijing_CHNBJ20240902j_ ;658;25; 0; 0	Arthropoda	Insecta	Diptera	Cecidomyiidae	Cecidomyiinae	Lestodiplosis	Cecidomyiidae sp.120
BYF_XKL0002886_BYF029_2024Sep2_China-Beijing_CHNBJ20240902j_ ;658;25; 0; 0	Arthropoda	Insecta	Diptera	Ceratopogonidae	Forcipomyiinae	Atrichopogon	Atrichopogon sp.1
BYF_XKL0002887_BYF029_2024Sep2_China-Beijing_CHNBJ20240902j_ ;658;25; 0; 0	Arthropoda	Insecta	Diptera	Ceratopogonidae	Forcipomyiinae	Atrichopogon	Atrichopogon sp.1
BYF_XKL0002889_BYF029_2024Sep2_China-Beijing_CHNBJ20240902j_ ;658;25; 0; 0	Arthropoda	Insecta	Diptera	Cecidomyiidae	Cecidomyiinae	Lestodiplosis	Cecidomyiidae sp.120
BYF_XKL0002891_BYF029_2024Sep2_China-Beijing_CHNBJ20240902j_ ;658;25; 0; 0	Arthropoda	Insecta	Diptera	Ceratopogonidae	Forcipomyiinae	Atrichopogon	Atrichopogon sp.1
BYF_XKL0002892_BYF029_2024Sep2_China-Beijing_CHNBJ20240902j_ ;658;25; 0; 0	Arthropoda	Insecta	Diptera	Ceratopogonidae	Forcipomyiinae	Atrichopogon	Atrichopogon sp.1
BYF_XKL0002893_BYF029_2024Sep2_China-Beijing_CHNBJ20240902j_ ;658;25; 0; 0	Arthropoda	Insecta	Diptera	Ceratopogonidae	Forcipomyiinae	Atrichopogon	Atrichopogon sp.1
BYF_XKL0002894_BYF029_2024Sep2_China-Beijing_CHNBJ20240902j_ ;658;25; 0; 0	Arthropoda	Insecta	Diptera	Cecidomyiidae	Porricondylinae	Bryocrypta	Cecidomyiidae sp.252
BYF_XKL0002895_BYF029_2024Sep2_China-Beijing_CHNBJ20240902j_ ;658;25; 0; 0	Arthropoda	Insecta	Diptera	Cecidomyiidae	Cecidomyiinae		Cecidomyiidae sp.60
BYF_XKL0002896_BYF029_2024Sep2_China-Beijing_CHNBJ20240902j_ ;658;25; 0; 0	Arthropoda	Insecta	Diptera	Ceratopogonidae	Forcipomyiinae	Atrichopogon	Atrichopogon sp.1
BYF_XKL0002898_BYF029_2024Sep2_China-Beijing_CHNBJ20240902j_ ;658;25; 0; 0	Arthropoda	Insecta	Diptera	Cecidomyiidae	Cecidomyiinae		Cecidomyiidae sp.39
BYF_XKL0002899_BYF029_2024Sep2_China-Beijing_CHNBJ20240902j_ ;658;23; 0; 0	Arthropoda	Insecta	Diptera	Cecidomyiidae	Cecidomyiinae	Feltiella	Cecidomyiidae sp.138
BYF_XKL0002900_BYF029_2024Sep2_China-Beijing_CHNBJ20240902j_ ;658;10; 4; 2	Arthropoda	Insecta	Diptera	Phoridae			Phoridae sp.28
BYF_XKL0002901_BYF029_2024Sep2_China-Beijing_CHNBJ20240902j_ ;658;25; 0; 0	Arthropoda	Insecta	Diptera	Ceratopogonidae	Forcipomyiinae	Atrichopogon	Atrichopogon sp.1
BYF_XKL0002902_BYF029_2024Sep2_China-Beijing_CHNBJ20240902j_ ;658;50; 0; 0	Arthropoda	Insecta	Diptera	Chironomidae			Chironomidae sp.4
BYF_XKL0002904_BYF029_2024Sep2_China-Beijing_CHNBJ20240902j_ ;658;25; 0; 0	Arthropoda	Insecta	Diptera	Cecidomyiidae	Cecidomyiinae		Cecidomyiidae sp.197
BYF_XKL0002905_BYF029_2024Sep2_China-Beijing_CHNBJ20240902j_ ;658;25; 0; 0	Arthropoda	Insecta	Diptera	Ceratopogonidae	Forcipomyiinae	Atrichopogon	Atrichopogon sp.1
BYF_XKL0002906_BYF029_2024Sep2_China-Beijing_CHNBJ20240902j_ ;658;14; 2; 1	Arthropoda	Insecta	Diptera	Cecidomyiidae	Cecidomyiinae	Trisopsis	Cecidomyiidae sp.152
BYF_XKL0002908_BYF029_2024Sep2_China-Beijing_CHNBJ20240902j_ ;658;25; 0; 0	Arthropoda	Insecta	Diptera	Cecidomyiidae	Cecidomyiinae	Arthrocnodax	Cecidomyiidae sp.64
BYF_XKL0002910_BYF029_2024Sep2_China-Beijing_CHNBJ20240902j_ ;658;25; 0; 0	Arthropoda	Insecta	Diptera	Cecidomyiidae	Cecidomyiinae		Cecidomyiidae sp.75
BYF_XKL0002911_BYF029_2024Sep2_China-Beijing_CHNBJ20240902j_ ;658;25; 0; 0	Arthropoda	Insecta	Diptera	Cecidomyiidae	Cecidomyiinae	Trisopsis	Cecidomyiidae sp.21
BYF_XKL0002912_BYF029_2024Sep2_China-Beijing_CHNBJ20240902j_ ;658;50; 0; 0	Arthropoda	Insecta	Diptera	Cecidomyiidae	Cecidomyiinae	Feltiella	Cecidomyiidae sp.138
BYF_XKL0002914_BYF029_2024Sep2_China-Beijing_CHNBJ20240902j_ ;658;25; 0; 0	Arthropoda	Insecta	Diptera	Cecidomyiidae	Cecidomyiinae		Cecidomyiidae sp.47
BYF_XKL0002916_BYF029_2024Sep2_China-Beijing_CHNBJ20240902j_ ;658;25; 0; 0	Arthropoda	Insecta	Diptera	Cecidomyiidae	Cecidomyiinae	Rhopalomyia	Cecidomyiidae sp.105
BYF_XKL0002917_BYF029_2024Sep2_China-Beijing_CHNBJ20240902j_ ;658;25; 0; 0	Arthropoda	Insecta	Diptera	Cecidomyiidae	Cecidomyiinae	Feltiella	Cecidomyiidae sp.138
BYF_XKL0002918_BYF029_2024Sep2_China-Beijing_CHNBJ20240902j_ ;658;25; 0; 0	Arthropoda	Insecta	Diptera	Cecidomyiidae	Cecidomyiinae		Cecidomyiidae sp.198
BYF_XKL0002921_BYF029_2024Sep2_China-Beijing_CHNBJ20240902j_ ;658;25; 0; 0	Arthropoda	Insecta	Diptera	Cecidomyiidae	Cecidomyiinae	Feltiella	Cecidomyiidae sp.138
BYF_XKL0002922_BYF029_2024Sep2_China-Beijing_CHNBJ20240902j_ ;658;25; 0; 0	Arthropoda	Insecta	Diptera	Cecidomyiidae	Cecidomyiinae		Cecidomyiidae sp.251
BYF_XKL0002923_BYF029_2024Sep2_China-Beijing_CHNBJ20240902j_ ;658;100; 1; 1	Arthropoda	Insecta	Diptera	Chironomidae			Chironomidae sp.8
BYF_XKL0002924_BYF029_2024Sep2_China-Beijing_CHNBJ20240902j_ ;658;25; 0; 0	Arthropoda	Insecta	Diptera	Cecidomyiidae	Cecidomyiinae	Trisopsis	Cecidomyiidae sp.111
BYF_XKL0002925_BYF029_2024Sep2_China-Beijing_CHNBJ20240902j_ ;658;100; 2; 1	Arthropoda	Insecta	Diptera	Chironomidae			Chironomidae sp.4
BYF_XKL0002928_BYF029_2024Sep2_China-Beijing_CHNBJ20240902j_ ;658;25; 0; 0	Arthropoda	Insecta	Diptera	Cecidomyiidae	Cecidomyiinae		Cecidomyiidae sp.75
BYF_XKL0002929_BYF029_2024Sep2_China-Beijing_CHNBJ20240902j_ ;658;5; 5; 3	Arthropoda	Insecta	Diptera	Cecidomyiidae	Cecidomyiinae	Feltiella	Cecidomyiidae sp.138
BYF_XKL0002930_BYF029_2024Sep2_China-Beijing_CHNBJ20240902j_ ;658;9; 1; 2	Arthropoda	Insecta	Diptera	Cecidomyiidae	Cecidomyiinae		Cecidomyiidae sp.60
BYF_XKL0002933_BYF029_2024Sep2_China-Beijing_CHNBJ20240902j_ ;658;25; 0; 0	Arthropoda	Insecta	Diptera	Cecidomyiidae	Cecidomyiinae	Feltiella	Cecidomyiidae sp.138
BYF_XKL0002934_BYF029_2024Sep2_China-Beijing_CHNBJ20240902j_ ;658;25; 0; 0	Arthropoda	Insecta	Diptera	Cecidomyiidae	Cecidomyiinae		Cecidomyiidae sp.180
BYF_XKL0002935_BYF029_2024Sep2_China-Beijing_CHNBJ20240902j_ ;658;25; 0; 0	Arthropoda	Insecta	Diptera	Cecidomyiidae	Cecidomyiinae	Dasineura	Cecidomyiidae sp.51
BYF_XKL0002936_BYF029_2024Sep2_China-Beijing_CHNBJ20240902j_ ;658;25; 0; 0	Arthropoda	Insecta	Diptera	Cecidomyiidae	Cecidomyiinae	Trisopsis	Cecidomyiidae sp.199
BYF_XKL0002937_BYF029_2024Sep2_China-Beijing_CHNBJ20240902j_ ;658;10; 5; 3	Arthropoda	Insecta	Diptera	Cecidomyiidae	Cecidomyiinae		Cecidomyiidae sp.39
BYF_XKL0002939_BYF029_2024Sep2_China-Beijing_CHNBJ20240902j_ ;658;15; 0; 2	Arthropoda	Insecta	Diptera	Cecidomyiidae	Cecidomyiinae	Arthrocnodax	Cecidomyiidae sp.171
BYF_XKL0002941_BYF029_2024Sep2_China-Beijing_CHNBJ20240902j_ ;658;14; 2; 2	Arthropoda	Insecta	Diptera	Cecidomyiidae	Cecidomyiinae	Feltiella	Cecidomyiidae sp.138
BYF_XKL0002943_BYF029_2024Sep2_China-Beijing_CHNBJ20240902j_ ;658;17; 0; 0	Arthropoda	Insecta	Diptera	Cecidomyiidae	Cecidomyiinae	Trisopsis	Cecidomyiidae sp.152
BYF_XKL0002944_BYF029_2024Sep2_China-Beijing_CHNBJ20240902j_ ;658;46; 0; 0	Arthropoda	Insecta	Diptera	Cecidomyiidae	Cecidomyiinae		Cecidomyiidae sp.52
BYF_XKL0002946_BYF030_2024Sep2_China-Beijing_CHNBJ20240902j_ ;658;25; 0; 0	Arthropoda	Insecta	Diptera	Cecidomyiidae	Cecidomyiinae	Trisopsis	Cecidomyiidae sp.200
BYF_XKL0002947_BYF030_2024Sep2_China-Beijing_CHNBJ20240902j_ ;658;25; 0; 0	Arthropoda	Insecta	Diptera	Cecidomyiidae	Cecidomyiinae		Cecidomyiidae sp.60
BYF_XKL0002949_BYF030_2024Sep2_China-Beijing_CHNBJ20240902j_ ;658;25; 0; 0	Arthropoda	Insecta	Diptera	Psychodidae	Psychodinae	Psychoda	Psychoda sp.1
BYF_XKL0002950_BYF030_2024Sep2_China-Beijing_CHNBJ20240902j_ ;658;25; 0; 0	Arthropoda	Insecta	Diptera	Cecidomyiidae	Cecidomyiinae		Cecidomyiidae sp.60
BYF_XKL0002951_BYF030_2024Sep2_China-Beijing_CHNBJ20240902j_ ;658;25; 0; 0	Arthropoda	Insecta	Diptera	Ceratopogonidae	Forcipomyiinae	Atrichopogon	Atrichopogon sp.1
BYF_XKL0002952_BYF030_2024Sep2_China-Beijing_CHNBJ20240902j_ ;658;25; 0; 0	Arthropoda	Insecta	Diptera	Cecidomyiidae	Cecidomyiinae	Feltiella	Cecidomyiidae sp.138
BYF_XKL0002953_BYF030_2024Sep2_China-Beijing_CHNBJ20240902j_ ;658;25; 0; 0	Arthropoda	Insecta	Diptera	Cecidomyiidae	Cecidomyiinae		Cecidomyiidae sp.3
BYF_XKL0002954_BYF030_2024Sep2_China-Beijing_CHNBJ20240902j_ ;658;25; 0; 0	Arthropoda	Insecta	Diptera	Ceratopogonidae	Forcipomyiinae	Atrichopogon	Atrichopogon sp.1
BYF_XKL0002955_BYF030_2024Sep2_China-Beijing_CHNBJ20240902j_ ;658;25; 0; 0	Arthropoda	Insecta	Diptera	Cecidomyiidae	Cecidomyiinae	Rhopalomyia	Cecidomyiidae sp.105
BYF_XKL0002956_BYF030_2024Sep2_China-Beijing_CHNBJ20240902j_ ;658;100; 1; 1	Arthropoda	Insecta	Diptera	Cecidomyiidae	Cecidomyiinae	Arthrocnodax	Cecidomyiidae sp.201
BYF_XKL0002957_BYF030_2024Sep2_China-Beijing_CHNBJ20240902j_ ;658;50; 0; 0	Arthropoda	Insecta	Diptera	Ceratopogonidae	Forcipomyiinae	Atrichopogon	Atrichopogon sp.1
BYF_XKL0002958_BYF030_2024Sep2_China-Beijing_CHNBJ20240902j_ ;658;100; 0; 0	Arthropoda	Insecta	Diptera	Ceratopogonidae	Forcipomyiinae	Atrichopogon	Atrichopogon sp.1
BYF_XKL0002959_BYF030_2024Sep2_China-Beijing_CHNBJ20240902j_ ;658;25; 0; 0	Arthropoda	Insecta	Diptera	Cecidomyiidae	Cecidomyiinae	Feltiella	Cecidomyiidae sp.202
BYF_XKL0002960_BYF030_2024Sep2_China-Beijing_CHNBJ20240902j_ ;658;85; 1; 1	Arthropoda	Insecta	Diptera	Cecidomyiidae	Cecidomyiinae		Cecidomyiidae sp.203
BYF_XKL0002961_BYF030_2024Sep2_China-Beijing_CHNBJ20240902j_ ;658;25; 0; 0	Arthropoda	Insecta	Diptera	Psychodidae	Psychodinae	Psychoda	Psychoda sp.1
BYF_XKL0002962_BYF030_2024Sep2_China-Beijing_CHNBJ20240902j_ ;658;25; 0; 0	Arthropoda	Insecta	Diptera	Cecidomyiidae	Cecidomyiinae		Cecidomyiidae sp.75
BYF_XKL0002963_BYF030_2024Sep2_China-Beijing_CHNBJ20240902j_ ;658;25; 0; 0	Arthropoda	Insecta	Diptera	Cecidomyiidae	Cecidomyiinae	Feltiella	Cecidomyiidae sp.138
BYF_XKL0002965_BYF030_2024Sep2_China-Beijing_CHNBJ20240902j_ ;658;25; 0; 0	Arthropoda	Insecta	Diptera	Cecidomyiidae	Cecidomyiinae		Cecidomyiidae sp.60
BYF_XKL0002966_BYF030_2024Sep2_China-Beijing_CHNBJ20240902j_ ;658;25; 0; 0	Arthropoda	Insecta	Diptera	Cecidomyiidae	Cecidomyiinae	Trisopsis	Cecidomyiidae sp.158
BYF_XKL0002967_BYF030_2024Sep2_China-Beijing_CHNBJ20240902j_ ;658;25; 0; 0	Arthropoda	Insecta	Diptera	Cecidomyiidae	Cecidomyiinae	Trisopsis	Cecidomyiidae sp.152
BYF_XKL0002968_BYF030_2024Sep2_China-Beijing_CHNBJ20240902j_ ;658;25; 0; 0	Arthropoda	Insecta	Diptera	Cecidomyiidae	Cecidomyiinae		Cecidomyiidae sp.35
BYF_XKL0002969_BYF030_2024Sep2_China-Beijing_CHNBJ20240902j_ ;658;25; 0; 0	Arthropoda	Insecta	Diptera	Cecidomyiidae	Cecidomyiinae	Rhopalomyia	Cecidomyiidae sp.105
BYF_XKL0002970_BYF030_2024Sep2_China-Beijing_CHNBJ20240902j_ ;658;25; 0; 0	Arthropoda	Insecta	Diptera	Cecidomyiidae	Cecidomyiinae	Feltiella	Cecidomyiidae sp.138
BYF_XKL0002971_BYF030_2024Sep2_China-Beijing_CHNBJ20240902j_ ;658;21; 1; 1	Arthropoda	Insecta	Diptera	Cecidomyiidae	Cecidomyiinae		Cecidomyiidae sp.203
BYF_XKL0002972_BYF030_2024Sep2_China-Beijing_CHNBJ20240902j_ ;658;25; 0; 0	Arthropoda	Insecta	Diptera	Psychodidae	Psychodinae	Psychoda	Psychoda sp.1
BYF_XKL0002973_BYF030_2024Sep2_China-Beijing_CHNBJ20240902j_ ;658;25; 0; 0	Arthropoda	Insecta	Diptera	Cecidomyiidae	Cecidomyiinae	Trisopsis	Cecidomyiidae sp.158
BYF_XKL0002974_BYF030_2024Sep2_China-Beijing_CHNBJ20240902j_ ;658;25; 0; 0	Arthropoda	Insecta	Diptera	Cecidomyiidae	Cecidomyiinae	Feltiella	Cecidomyiidae sp.138
BYF_XKL0002975_BYF030_2024Sep2_China-Beijing_CHNBJ20240902j_ ;658;100; 0; 0	Arthropoda	Insecta	Diptera	Ceratopogonidae			Ceratopogonidae sp.7
BYF_XKL0002976_BYF030_2024Sep2_China-Beijing_CHNBJ20240902j_ ;658;50; 0; 0	Arthropoda	Insecta	Diptera	Cecidomyiidae	Micromyinae	Peromyia	Cecidomyiidae sp.137
BYF_XKL0002977_BYF030_2024Sep2_China-Beijing_CHNBJ20240902j_ ;658;25; 0; 0	Arthropoda	Insecta	Diptera	Cecidomyiidae	Cecidomyiinae		Cecidomyiidae sp.45
BYF_XKL0002978_BYF030_2024Sep2_China-Beijing_CHNBJ20240902j_ ;658;100; 0; 0	Arthropoda	Insecta	Diptera	Cecidomyiidae	Cecidomyiinae	Feltiella	Cecidomyiidae sp.138
BYF_XKL0002979_BYF030_2024Sep2_China-Beijing_CHNBJ20240902j_ ;658;25; 0; 0	Arthropoda	Insecta	Diptera	Cecidomyiidae	Cecidomyiinae	Trisopsis	Cecidomyiidae sp.158
BYF_XKL0002980_BYF030_2024Sep2_China-Beijing_CHNBJ20240902j_ ;658;200; 0; 0	Arthropoda	Insecta	Diptera	Cecidomyiidae	Cecidomyiinae		Cecidomyiidae sp.39
BYF_XKL0002981_BYF030_2024Sep2_China-Beijing_CHNBJ20240902j_ ;658;50; 0; 0	Arthropoda	Insecta	Diptera	Cecidomyiidae	Cecidomyiinae		Cecidomyiidae sp.52
BYF_XKL0002982_BYF030_2024Sep2_China-Beijing_CHNBJ20240902j_ ;658;25; 0; 0	Arthropoda	Insecta	Diptera	Cecidomyiidae	Cecidomyiinae	Rhopalomyia	Cecidomyiidae sp.105
BYF_XKL0002983_BYF030_2024Sep2_China-Beijing_CHNBJ20240902j_ ;658;25; 0; 0	Arthropoda	Insecta	Diptera	Cecidomyiidae	Cecidomyiinae	Feltiella	Cecidomyiidae sp.138
BYF_XKL0002984_BYF030_2024Sep2_China-Beijing_CHNBJ20240902j_ ;658;25; 0; 0	Arthropoda	Insecta	Diptera	Cecidomyiidae	Cecidomyiinae	Feltiella	Cecidomyiidae sp.204
BYF_XKL0002985_BYF030_2024Sep2_China-Beijing_CHNBJ20240902j_ ;658;25; 0; 0	Arthropoda	Insecta	Diptera	Ceratopogonidae	Forcipomyiinae	Atrichopogon	Atrichopogon sp.1
BYF_XKL0002986_BYF030_2024Sep2_China-Beijing_CHNBJ20240902j_ ;658;25; 0; 0	Arthropoda	Insecta	Diptera	Cecidomyiidae	Cecidomyiinae	Feltiella	Cecidomyiidae sp.138
BYF_XKL0002988_BYF030_2024Sep2_China-Beijing_CHNBJ20240902j_ ;658;25; 0; 0	Arthropoda	Insecta	Diptera	Cecidomyiidae	Cecidomyiinae	Trisopsis	Cecidomyiidae sp.152
BYF_XKL0002990_BYF030_2024Sep2_China-Beijing_CHNBJ20240902j_ ;658;25; 0; 0	Arthropoda	Insecta	Diptera	Cecidomyiidae	Cecidomyiinae	Rhopalomyia	Cecidomyiidae sp.105
BYF_XKL0002992_BYF030_2024Sep2_China-Beijing_CHNBJ20240902j_ ;658;25; 0; 0	Arthropoda	Insecta	Diptera	Cecidomyiidae	Cecidomyiinae		Cecidomyiidae sp.52
BYF_XKL0002993_BYF030_2024Sep2_China-Beijing_CHNBJ20240902j_ ;658;25; 0; 0	Arthropoda	Insecta	Diptera	Ceratopogonidae	Forcipomyiinae	Atrichopogon	Atrichopogon sp.1
BYF_XKL0002995_BYF030_2024Sep2_China-Beijing_CHNBJ20240902j_ ;658;50; 0; 0	Arthropoda	Insecta	Diptera	Cecidomyiidae	Cecidomyiinae	Feltiella	Cecidomyiidae sp.138
BYF_XKL0002996_BYF030_2024Sep2_China-Beijing_CHNBJ20240902j_ ;658;25; 0; 0	Arthropoda	Insecta	Diptera	Cecidomyiidae	Cecidomyiinae	Rhopalomyia	Cecidomyiidae sp.106
BYF_XKL0002997_BYF030_2024Sep2_China-Beijing_CHNBJ20240902j_ ;658;73; 1; 1	Arthropoda	Insecta	Diptera	Psychodidae	Psychodinae	Psychoda	Psychoda sp.1
BYF_XKL0002998_BYF030_2024Sep2_China-Beijing_CHNBJ20240902j_ ;658;25; 0; 0	Arthropoda	Insecta	Diptera	Cecidomyiidae	Cecidomyiinae		Cecidomyiidae sp.75
BYF_XKL0002999_BYF030_2024Sep2_China-Beijing_CHNBJ20240902j_ ;658;25; 0; 0	Arthropoda	Insecta	Diptera	Cecidomyiidae	Cecidomyiinae	Rhopalomyia	Cecidomyiidae sp.105
BYF_XKL0003000_BYF030_2024Sep2_China-Beijing_CHNBJ20240902j_ ;658;25; 0; 0	Arthropoda	Insecta	Diptera	Cecidomyiidae	Cecidomyiinae	Trisopsis	Cecidomyiidae sp.111
BYF_XKL0003001_BYF030_2024Sep2_China-Beijing_CHNBJ20240902j_ ;658;25; 0; 0	Arthropoda	Insecta	Diptera	Cecidomyiidae	Cecidomyiinae		Cecidomyiidae sp.25
BYF_XKL0003002_BYF030_2024Sep2_China-Beijing_CHNBJ20240902j_ ;658;50; 0; 0	Arthropoda	Insecta	Diptera	Cecidomyiidae	Cecidomyiinae		Cecidomyiidae sp.52
BYF_XKL0003003_BYF030_2024Sep2_China-Beijing_CHNBJ20240902j_ ;658;25; 0; 0	Arthropoda	Insecta	Diptera	Cecidomyiidae	Cecidomyiinae	Mycodiplosis	Mycodiplosis sp.3
BYF_XKL0003004_BYF030_2024Sep2_China-Beijing_CHNBJ20240902j_ ;658;100; 0; 0	Arthropoda	Insecta	Diptera	Cecidomyiidae	Cecidomyiinae		Cecidomyiidae sp.52
BYF_XKL0003005_BYF030_2024Sep2_China-Beijing_CHNBJ20240902j_ ;658;25; 0; 0	Arthropoda	Insecta	Diptera	Cecidomyiidae	Cecidomyiinae	Trisopsis	Cecidomyiidae sp.158
BYF_XKL0003006_BYF030_2024Sep2_China-Beijing_CHNBJ20240902j_ ;658;25; 0; 0	Arthropoda	Insecta	Diptera	Cecidomyiidae	Cecidomyiinae		Cecidomyiidae sp.70
BYF_XKL0003007_BYF030_2024Sep2_China-Beijing_CHNBJ20240902j_ ;658;25; 0; 0	Arthropoda	Insecta	Diptera	Cecidomyiidae	Cecidomyiinae	Trisopsis	Cecidomyiidae sp.179
BYF_XKL0003008_BYF030_2024Sep2_China-Beijing_CHNBJ20240902j_ ;658;25; 0; 0	Arthropoda	Insecta	Diptera	Cecidomyiidae	Cecidomyiinae	Trisopsis	Cecidomyiidae sp.152
BYF_XKL0003009_BYF030_2024Sep2_China-Beijing_CHNBJ20240902j_ ;658;25; 0; 0	Arthropoda	Insecta	Diptera	Cecidomyiidae	Cecidomyiinae	Trisopsis	Cecidomyiidae sp.152
BYF_XKL0003010_BYF030_2024Sep2_China-Beijing_CHNBJ20240902j_ ;658;25; 0; 0	Arthropoda	Insecta	Diptera	Cecidomyiidae	Cecidomyiinae		Cecidomyiidae sp.75
BYF_XKL0003011_BYF030_2024Sep2_China-Beijing_CHNBJ20240902j_ ;658;25; 0; 0	Arthropoda	Insecta	Diptera	Cecidomyiidae	Cecidomyiinae	Trisopsis	Cecidomyiidae sp.152
BYF_XKL0003012_BYF030_2024Sep2_China-Beijing_CHNBJ20240902j_ ;658;25; 0; 0	Arthropoda	Insecta	Diptera	Cecidomyiidae	Cecidomyiinae	Rhopalomyia	Cecidomyiidae sp.105
BYF_XKL0003013_BYF030_2024Sep2_China-Beijing_CHNBJ20240902j_ ;658;25; 0; 0	Arthropoda	Insecta	Diptera	Cecidomyiidae	Cecidomyiinae		Cecidomyiidae sp.45
BYF_XKL0003015_BYF030_2024Sep2_China-Beijing_CHNBJ20240902j_ ;658;25; 0; 0	Arthropoda	Insecta	Diptera	Cecidomyiidae	Cecidomyiinae		Cecidomyiidae sp.45
BYF_XKL0003016_BYF030_2024Sep2_China-Beijing_CHNBJ20240902j_ ;658;25; 0; 0	Arthropoda	Insecta	Diptera	Cecidomyiidae	Cecidomyiinae	Arthrocnodax	Cecidomyiidae sp.118
BYF_XKL0003017_BYF030_2024Sep2_China-Beijing_CHNBJ20240902j_ ;658;25; 0; 0	Arthropoda	Insecta	Diptera	Cecidomyiidae	Cecidomyiinae		Cecidomyiidae sp.125
BYF_XKL0003018_BYF030_2024Sep2_China-Beijing_CHNBJ20240902j_ ;658;25; 0; 0	Arthropoda	Insecta	Diptera	Cecidomyiidae	Cecidomyiinae	Rhopalomyia	Cecidomyiidae sp.105
BYF_XKL0003019_BYF030_2024Sep2_China-Beijing_CHNBJ20240902j_ ;658;25; 0; 0	Arthropoda	Insecta	Diptera	Cecidomyiidae	Cecidomyiinae	Feltiella	Feltiella acarisuga
BYF_XKL0003020_BYF030_2024Sep2_China-Beijing_CHNBJ20240902j_ ;658;60; 0; 0	Arthropoda	Insecta	Diptera	Cecidomyiidae	Cecidomyiinae	Trisopsis	Cecidomyiidae sp.205
BYF_XKL0003021_BYF030_2024Sep2_China-Beijing_CHNBJ20240902j_ ;658;25; 0; 0	Arthropoda	Insecta	Diptera	Cecidomyiidae	Cecidomyiinae	Trisopsis	Cecidomyiidae sp.111
BYF_XKL0003022_BYF030_2024Sep2_China-Beijing_CHNBJ20240902j_ ;658;50; 0; 0	Arthropoda	Insecta	Diptera	Cecidomyiidae	Cecidomyiinae	Feltiella	Cecidomyiidae sp.138
BYF_XKL0003023_BYF030_2024Sep2_China-Beijing_CHNBJ20240902j_ ;658;25; 0; 0	Arthropoda	Insecta	Diptera	Cecidomyiidae	Cecidomyiinae	Trisopsis	Cecidomyiidae sp.158
BYF_XKL0003024_BYF030_2024Sep2_China-Beijing_CHNBJ20240902j_ ;658;25; 0; 0	Arthropoda	Insecta	Diptera	Cecidomyiidae	Cecidomyiinae	Rhopalomyia	Cecidomyiidae sp.105
BYF_XKL0003025_BYF030_2024Sep2_China-Beijing_CHNBJ20240902j_ ;658;100; 4; 2	Arthropoda	Insecta	Diptera	Phoridae			Phoridae sp.32
BYF_XKL0003026_BYF030_2024Sep2_China-Beijing_CHNBJ20240902j_ ;658;25; 0; 0	Arthropoda	Insecta	Diptera	Cecidomyiidae	Cecidomyiinae	Arthrocnodax	Cecidomyiidae sp.206
BYF_XKL0003027_BYF030_2024Sep2_China-Beijing_CHNBJ20240902j_ ;658;15; 3; 2	Arthropoda	Insecta	Diptera	Phoridae			Phoridae sp.33
BYF_XKL0003028_BYF030_2024Sep2_China-Beijing_CHNBJ20240902j_ ;658;25; 0; 0	Arthropoda	Insecta	Diptera	Cecidomyiidae	Cecidomyiinae		Cecidomyiidae sp.75
BYF_XKL0003029_BYF030_2024Sep2_China-Beijing_CHNBJ20240902j_ ;658;25; 0; 0	Arthropoda	Insecta	Diptera	Cecidomyiidae	Cecidomyiinae	Feltiella	Cecidomyiidae sp.138
BYF_XKL0003030_BYF030_2024Sep2_China-Beijing_CHNBJ20240902j_ ;658;25; 0; 0	Arthropoda	Insecta	Diptera	Cecidomyiidae	Cecidomyiinae		Cecidomyiidae sp.156
[truncated: 3,530 more rows]

## Sheet: Supplementary Table S4
Supplementary Table S4. Partitioning of the pairwise Baselga-Sørensen index (βsør) into species replacement (βsim) and nestedness (βnes) components.
	site1	site2	D (all data)	D (rare species excluded)	Turnover (all data)	Turnover (rare species excluded)	Nestedness (all data)	Nestedness (rare species excluded)	Distance
1	CAU-2	CAU-1	0.6084	0.3233	0.4037	0.0625	0.2048	0.2608	105.59m
2	ZZP-1	CAU-1	0.6954	0.4266	0.5138	0.1458	0.1816	0.2807	9521.72m
3	ZZP-1	CAU-2	0.6017	0.2222	0.5874	0.1765	0.0143	0.0458	9593.33m
4	ZZP-2	CAU-1	0.6596	0.395	0.5596	0.25	0.0999	0.145	9956.75m
5	ZZP-2	CAU-2	0.6263	0.2821	0.5723	0.2113	0.054	0.0708	9994.87m
6	ZZP-2	ZZP-1	0.5146	0.2169	0.422	0.0845	0.0926	0.1324	421.36m
7	BWM	CAU-1	0.8416	0.5303	0.6789	0.3542	0.1627	0.1761	2428.67m
8	BWM	CAU-2	0.7806	0.4556	0.7265	0.4524	0.0541	0.0032	2375.25m
9	BWM	ZZP-1	0.7343	0.4302	0.682	0.3929	0.0523	0.0373	11596.14m
10	BWM	ZZP-2	0.7668	0.471	0.659	0.4225	0.1078	0.0484	12081.96m

## Sheet: Supplementary Table S5
Supplementary Table S5. Species and trophic guild classification.
Family	Subfamily	Genus	Species	Trophic guild
Agromyzidae	Agromyzinae	Agromyza	Agromyza albipennis	Herbivores
Agromyzidae	Phytomyzinae	Cerodontha	Cerodontha sp.1	Herbivores
Agromyzidae	Phytomyzinae	Cerodontha	Cerodontha sp.2	Herbivores
Agromyzidae	Phytomyzinae	Phytoliriomyza	Phytoliriomyza lanternaria	Herbivores
Agromyzidae	Phytomyzinae	Phytoliriomyza	Phytoliriomyza sp.1	Herbivores
Agromyzidae			Agromyzidae sp.1	Herbivores
Agromyzidae			Agromyzidae sp.10	Herbivores
Agromyzidae			Agromyzidae sp.11	Herbivores
Agromyzidae			Agromyzidae sp.12	Herbivores
Agromyzidae			Agromyzidae sp.13	Herbivores
Agromyzidae			Agromyzidae sp.2	Herbivores
Agromyzidae			Agromyzidae sp.3	Herbivores
Agromyzidae			Agromyzidae sp.4	Herbivores
Agromyzidae			Agromyzidae sp.5	Herbivores
Agromyzidae			Agromyzidae sp.6	Herbivores
Agromyzidae			Agromyzidae sp.7	Herbivores
Agromyzidae			Agromyzidae sp.8	Herbivores
Agromyzidae			Agromyzidae sp.9	Herbivores
Anthomyiidae		Anthomyia	Anthomyia illocata	Detritivores
Anthomyiidae		Delia	Delia platura	Herbivores
Anthomyiidae		Emmesomyia	Emmesomyia grisea	Detritivores
Anthomyiidae		Lasiomma	Lasiomma picipes	Herbivores
Anthomyiidae		Pegomya	Pegomya betae	Herbivores
Asilidae	Asilinae	Eutolmus	Eutolmus rufibarbis	Predators/Parasitoids
Asilidae	Asilinae	Neoitamus	Neoitamus sp.1	Predators/Parasitoids
Asilidae	Laphriinae	Laphria	Laphria posticata	Predators/Parasitoids
Asteiidae	Asteiinae	Asteia	Asteia amoena	Detritivores
Aulacigastridae			Aulacigastridae sp.1	Herbivores
Calliphoridae	Calliphorinae	Bellardia	Bellardia menechmoides	Detritivores
Calliphoridae	Calliphorinae	Bellardia	Bellardia sp.1	Detritivores
Calliphoridae	Calliphorinae	Melanomya	Melanomya sp.1	Detritivores
Calliphoridae	Calliphorinae	Melanomya	Melanomya sp.2	Detritivores
Calliphoridae	Calliphorinae	Pollenomyia	Pollenomyia sinensis	Detritivores
Calliphoridae	Calliphorinae	Triceratopyga	Triceratopyga calliphoroides	Detritivores
Calliphoridae	Luciliinae	Lucilia	Lucilia shenyangensis	Detritivores
Calliphoridae	Luciliinae	Lucilia	Lucilia sp.1	Detritivores
Calliphoridae	Rhinophorinae		Calliphoridae sp.1	Predators/Parasitoids
Calliphoridae			Calliphoridae sp.2	Detritivores
Calliphoridae			Calliphoridae sp.3	Detritivores
Calliphoridae			Calliphoridae sp.4	Detritivores
Canacidae	Tethininae	Tethina	Tethina thula	Detritivores
Cecidomyiidae	Cecidomyiinae	Asteromyia	Asteromyia modesta	Herbivores
Cecidomyiidae	Cecidomyiinae	Asteromyia	Asteromyia sp.1	Herbivores
Cecidomyiidae	Cecidomyiinae		Cecidomyiidae sp.100	Herbivores
Cecidomyiidae	Cecidomyiinae		Cecidomyiidae sp.101	Herbivores
Cecidomyiidae	Cecidomyiinae		Cecidomyiidae sp.102	Herbivores
Cecidomyiidae	Cecidomyiinae	Monobremia	Cecidomyiidae sp.103	Predators/Parasitoids
Cecidomyiidae	Cecidomyiinae	Arthrocnodax	Cecidomyiidae sp.104	Predators/Parasitoids
Cecidomyiidae	Cecidomyiinae	Rhopalomyia	Cecidomyiidae sp.105	Herbivores
Cecidomyiidae	Cecidomyiinae	Rhopalomyia	Cecidomyiidae sp.106	Herbivores
Cecidomyiidae	Cecidomyiinae	Rhopalomyia	Cecidomyiidae sp.107	Herbivores
Cecidomyiidae	Cecidomyiinae		Cecidomyiidae sp.108	Herbivores
Cecidomyiidae	Cecidomyiinae		Cecidomyiidae sp.109	Herbivores
Cecidomyiidae	Cecidomyiinae		Cecidomyiidae sp.11	Herbivores
Cecidomyiidae	Cecidomyiinae		Cecidomyiidae sp.110	Herbivores
Cecidomyiidae	Cecidomyiinae	Trisopsis	Cecidomyiidae sp.111	Predators/Parasitoids
Cecidomyiidae	Cecidomyiinae	Monobremia	Cecidomyiidae sp.112	Predators/Parasitoids
Cecidomyiidae	Cecidomyiinae	Arthrocnodax	Cecidomyiidae sp.113	Predators/Parasitoids
Cecidomyiidae	Cecidomyiinae	Arthrocnodax	Cecidomyiidae sp.114	Predators/Parasitoids
Cecidomyiidae	Cecidomyiinae	Arthrocnodax	Cecidomyiidae sp.115	Predators/Parasitoids
Cecidomyiidae	Cecidomyiinae		Cecidomyiidae sp.116	Herbivores
Cecidomyiidae	Cecidomyiinae	Arthrocnodax	Cecidomyiidae sp.117	Predators/Parasitoids
Cecidomyiidae	Cecidomyiinae	Arthrocnodax	Cecidomyiidae sp.118	Predators/Parasitoids
Cecidomyiidae	Cecidomyiinae		Cecidomyiidae sp.119	Herbivores
Cecidomyiidae	Cecidomyiinae	Lestodiplosis	Cecidomyiidae sp.120	Predators/Parasitoids
Cecidomyiidae	Cecidomyiinae		Cecidomyiidae sp.121	Herbivores
Cecidomyiidae	Cecidomyiinae	Dasineura	Cecidomyiidae sp.122	Herbivores
Cecidomyiidae	Cecidomyiinae		Cecidomyiidae sp.123	Herbivores
Cecidomyiidae	Cecidomyiinae		Cecidomyiidae sp.124	Herbivores
Cecidomyiidae	Cecidomyiinae		Cecidomyiidae sp.125	Herbivores
Cecidomyiidae	Cecidomyiinae		Cecidomyiidae sp.126	Herbivores
Cecidomyiidae	Cecidomyiinae		Cecidomyiidae sp.127	Herbivores
Cecidomyiidae	Cecidomyiinae		Cecidomyiidae sp.128	Herbivores
Cecidomyiidae	Cecidomyiinae		Cecidomyiidae sp.129	Herbivores
Cecidomyiidae	Cecidomyiinae		Cecidomyiidae sp.130	Herbivores
Cecidomyiidae	Cecidomyiinae		Cecidomyiidae sp.131	Herbivores
Cecidomyiidae	Cecidomyiinae		Cecidomyiidae sp.132	Herbivores
Cecidomyiidae	Cecidomyiinae	Feltiella	Cecidomyiidae sp.133	Predators/Parasitoids
Cecidomyiidae	Cecidomyiinae	Arthrocnodax	Cecidomyiidae sp.135	Predators/Parasitoids
Cecidomyiidae	Cecidomyiinae	Arthrocnodax	Cecidomyiidae sp.136	Predators/Parasitoids
Cecidomyiidae	Cecidomyiinae	Feltiella	Cecidomyiidae sp.138	Predators/Parasitoids
Cecidomyiidae	Cecidomyiinae		Cecidomyiidae sp.139	Herbivores
Cecidomyiidae	Cecidomyiinae	Mycodiplosis	Cecidomyiidae sp.14	Detritivores
Cecidomyiidae	Cecidomyiinae	Arthrocnodax	Cecidomyiidae sp.140	Predators/Parasitoids
Cecidomyiidae	Cecidomyiinae	Arthrocnodax	Cecidomyiidae sp.141	Predators/Parasitoids
Cecidomyiidae	Cecidomyiinae	Arthrocnodax	Cecidomyiidae sp.142	Predators/Parasitoids
Cecidomyiidae	Cecidomyiinae	Feltiella	Cecidomyiidae sp.143	Predators/Parasitoids
Cecidomyiidae	Cecidomyiinae		Cecidomyiidae sp.144	Herbivores
Cecidomyiidae	Cecidomyiinae		Cecidomyiidae sp.145	Herbivores
Cecidomyiidae	Cecidomyiinae	Trisopsis	Cecidomyiidae sp.146	Predators/Parasitoids
Cecidomyiidae	Cecidomyiinae		Cecidomyiidae sp.147	Herbivores
Cecidomyiidae	Cecidomyiinae	Dasineura	Cecidomyiidae sp.148	Herbivores
Cecidomyiidae	Cecidomyiinae	Trisopsis	Cecidomyiidae sp.149	Predators/Parasitoids
Cecidomyiidae	Cecidomyiinae		Cecidomyiidae sp.150	Herbivores
Cecidomyiidae	Cecidomyiinae	Trisopsis	Cecidomyiidae sp.152	Predators/Parasitoids
Cecidomyiidae	Cecidomyiinae		Cecidomyiidae sp.153	Herbivores
Cecidomyiidae	Cecidomyiinae		Cecidomyiidae sp.154	Herbivores
Cecidomyiidae	Cecidomyiinae		Cecidomyiidae sp.155	Herbivores
Cecidomyiidae	Cecidomyiinae		Cecidomyiidae sp.156	Herbivores
Cecidomyiidae	Cecidomyiinae		Cecidomyiidae sp.157	Herbivores
Cecidomyiidae	Cecidomyiinae	Trisopsis	Cecidomyiidae sp.158	Predators/Parasitoids
Cecidomyiidae	Cecidomyiinae	Feltiella	Cecidomyiidae sp.159	Predators/Parasitoids
Cecidomyiidae	Cecidomyiinae	Rhopalomyia	Cecidomyiidae sp.16	Herbivores
Cecidomyiidae	Cecidomyiinae		Cecidomyiidae sp.160	Herbivores
Cecidomyiidae	Cecidomyiinae	Dasineura	Cecidomyiidae sp.161	Herbivores
Cecidomyiidae	Cecidomyiinae		Cecidomyiidae sp.162	Herbivores
Cecidomyiidae	Cecidomyiinae		Cecidomyiidae sp.163	Herbivores
Cecidomyiidae	Cecidomyiinae		Cecidomyiidae sp.164	Herbivores
Cecidomyiidae	Cecidomyiinae		Cecidomyiidae sp.165	Herbivores
Cecidomyiidae	Cecidomyiinae	Trisopsis	Cecidomyiidae sp.166	Predators/Parasitoids
Cecidomyiidae	Cecidomyiinae	Arthrocnodax	Cecidomyiidae sp.168	Predators/Parasitoids
Cecidomyiidae	Cecidomyiinae	Aphidoletes	Cecidomyiidae sp.169	Predators/Parasitoids
Cecidomyiidae	Cecidomyiinae		Cecidomyiidae sp.170	Herbivores
Cecidomyiidae	Cecidomyiinae	Arthrocnodax	Cecidomyiidae sp.171	Predators/Parasitoids
Cecidomyiidae	Cecidomyiinae		Cecidomyiidae sp.172	Herbivores
Cecidomyiidae	Cecidomyiinae	Aphidoletes	Cecidomyiidae sp.173	Predators/Parasitoids
Cecidomyiidae	Cecidomyiinae	Aphidoletes	Cecidomyiidae sp.174	Predators/Parasitoids
Cecidomyiidae	Cecidomyiinae		Cecidomyiidae sp.175	Herbivores
Cecidomyiidae	Cecidomyiinae		Cecidomyiidae sp.176	Herbivores
Cecidomyiidae	Cecidomyiinae		Cecidomyiidae sp.177	Herbivores
Cecidomyiidae	Cecidomyiinae	Rhopalomyia	Cecidomyiidae sp.178	Herbivores
Cecidomyiidae	Cecidomyiinae	Trisopsis	Cecidomyiidae sp.179	Predators/Parasitoids
Cecidomyiidae	Cecidomyiinae	Sitodiplosis	Cecidomyiidae sp.18	Herbivores
Cecidomyiidae	Cecidomyiinae		Cecidomyiidae sp.180	Herbivores
Cecidomyiidae	Cecidomyiinae	Aphidoletes	Cecidomyiidae sp.181	Predators/Parasitoids
Cecidomyiidae	Cecidomyiinae	Dasineura	Cecidomyiidae sp.182	Herbivores
Cecidomyiidae	Cecidomyiinae		Cecidomyiidae sp.183	Herbivores
Cecidomyiidae	Cecidomyiinae	Lestodiplosis	Cecidomyiidae sp.184	Predators/Parasitoids
Cecidomyiidae	Cecidomyiinae		Cecidomyiidae sp.185	Herbivores
Cecidomyiidae	Cecidomyiinae		Cecidomyiidae sp.186	Herbivores
Cecidomyiidae	Cecidomyiinae		Cecidomyiidae sp.188	Herbivores
Cecidomyiidae	Cecidomyiinae		Cecidomyiidae sp.189	Herbivores
Cecidomyiidae	Cecidomyiinae		Cecidomyiidae sp.19	Herbivores
Cecidomyiidae	Cecidomyiinae	Trisopsis	Cecidomyiidae sp.190	Predators/Parasitoids
Cecidomyiidae	Cecidomyiinae	Rhopalomyia	Cecidomyiidae sp.191	Herbivores
Cecidomyiidae	Cecidomyiinae		Cecidomyiidae sp.192	Herbivores
Cecidomyiidae	Cecidomyiinae		Cecidomyiidae sp.193	Herbivores
Cecidomyiidae	Cecidomyiinae	Rhopalomyia	Cecidomyiidae sp.194	Herbivores
Cecidomyiidae	Cecidomyiinae	Feltiella	Cecidomyiidae sp.195	Predators/Parasitoids
Cecidomyiidae	Cecidomyiinae		Cecidomyiidae sp.197	Herbivores
Cecidomyiidae	Cecidomyiinae		Cecidomyiidae sp.198	Herbivores
Cecidomyiidae	Cecidomyiinae	Trisopsis	Cecidomyiidae sp.199	Predators/Parasitoids
Cecidomyiidae	Cecidomyiinae	Trisopsis	Cecidomyiidae sp.20	Predators/Parasitoids
Cecidomyiidae	Cecidomyiinae	Trisopsis	Cecidomyiidae sp.200	Predators/Parasitoids
Cecidomyiidae	Cecidomyiinae	Arthrocnodax	Cecidomyiidae sp.201	Predators/Parasitoids
Cecidomyiidae	Cecidomyiinae	Feltiella	Cecidomyiidae sp.202	Predators/Parasitoids
Cecidomyiidae	Cecidomyiinae		Cecidomyiidae sp.203	Herbivores
Cecidomyiidae	Cecidomyiinae	Feltiella	Cecidomyiidae sp.204	Predators/Parasitoids
Cecidomyiidae	Cecidomyiinae	Trisopsis	Cecidomyiidae sp.205	Predators/Parasitoids
Cecidomyiidae	Cecidomyiinae	Arthrocnodax	Cecidomyiidae sp.206	Predators/Parasitoids
Cecidomyiidae	Cecidomyiinae		Cecidomyiidae sp.207	Herbivores
Cecidomyiidae	Cecidomyiinae		Cecidomyiidae sp.208	Herbivores
Cecidomyiidae	Cecidomyiinae		Cecidomyiidae sp.209	Herbivores
Cecidomyiidae	Cecidomyiinae	Trisopsis	Cecidomyiidae sp.21	Predators/Parasitoids
Cecidomyiidae	Cecidomyiinae	Sitodiplosis	Cecidomyiidae sp.210	Herbivores
Cecidomyiidae	Cecidomyiinae		Cecidomyiidae sp.211	Herbivores
Cecidomyiidae	Cecidomyiinae	Rhopalomyia	Cecidomyiidae sp.212	Herbivores
Cecidomyiidae	Cecidomyiinae		Cecidomyiidae sp.213	Herbivores
Cecidomyiidae	Cecidomyiinae		Cecidomyiidae sp.214	Herbivores
Cecidomyiidae	Cecidomyiinae	Mycodiplosis	Cecidomyiidae sp.215	Detritivores
Cecidomyiidae	Cecidomyiinae	Arthrocnodax	Cecidomyiidae sp.216	Predators/Parasitoids
Cecidomyiidae	Cecidomyiinae		Cecidomyiidae sp.218	Herbivores
Cecidomyiidae	Cecidomyiinae		Cecidomyiidae sp.219	Herbivores
Cecidomyiidae	Cecidomyiinae		Cecidomyiidae sp.22	Herbivores
Cecidomyiidae	Cecidomyiinae	Sitodiplosis	Cecidomyiidae sp.221	Herbivores
Cecidomyiidae	Cecidomyiinae		Cecidomyiidae sp.223	Herbivores
Cecidomyiidae	Cecidomyiinae		Cecidomyiidae sp.225	Herbivores
Cecidomyiidae	Cecidomyiinae		Cecidomyiidae sp.226	Herbivores
Cecidomyiidae	Cecidomyiinae		Cecidomyiidae sp.228	Herbivores
Cecidomyiidae	Cecidomyiinae		Cecidomyiidae sp.229	Herbivores
Cecidomyiidae	Cecidomyiinae	Mycodiplosis	Cecidomyiidae sp.23	Detritivores
Cecidomyiidae	Cecidomyiinae		Cecidomyiidae sp.231	Herbivores
Cecidomyiidae	Cecidomyiinae		Cecidomyiidae sp.232	Herbivores
Cecidomyiidae	Cecidomyiinae	Lauthia	Cecidomyiidae sp.233	Herbivores
Cecidomyiidae	Cecidomyiinae		Cecidomyiidae sp.235	Herbivores
Cecidomyiidae	Cecidomyiinae	Lauthia	Cecidomyiidae sp.236	Herbivores
Cecidomyiidae	Cecidomyiinae	Sitodiplosis	Cecidomyiidae sp.237	Herbivores
Cecidomyiidae	Cecidomyiinae	Lauthia	Cecidomyiidae sp.238	Herbivores
Cecidomyiidae	Cecidomyiinae		Cecidomyiidae sp.24	Herbivores
Cecidomyiidae	Cecidomyiinae		Cecidomyiidae sp.242	Herbivores
Cecidomyiidae	Cecidomyiinae	Arthrocnodax	Cecidomyiidae sp.243	Predators/Parasitoids
Cecidomyiidae	Cecidomyiinae	Lauthia	Cecidomyiidae sp.244	Herbivores
Cecidomyiidae	Cecidomyiinae		Cecidomyiidae sp.246	Herbivores
Cecidomyiidae	Cecidomyiinae	Sitodiplosis	Cecidomyiidae sp.247	Herbivores
Cecidomyiidae	Cecidomyiinae	Arthrocnodax	Cecidomyiidae sp.249	Predators/Parasitoids
Cecidomyiidae	Cecidomyiinae		Cecidomyiidae sp.25	Herbivores
Cecidomyiidae	Cecidomyiinae		Cecidomyiidae sp.250	Herbivores
Cecidomyiidae	Cecidomyiinae		Cecidomyiidae sp.251	Herbivores
Cecidomyiidae	Cecidomyiinae	Sitodiplosis	Cecidomyiidae sp.253	Herbivores
Cecidomyiidae	Cecidomyiinae		Cecidomyiidae sp.254	Herbivores
Cecidomyiidae	Cecidomyiinae	Rhopalomyia	Cecidomyiidae sp.256	Herbivores
Cecidomyiidae	Cecidomyiinae		Cecidomyiidae sp.258	Herbivores
Cecidomyiidae	Cecidomyiinae	Mycodiplosis	Cecidomyiidae sp.26	Detritivores
Cecidomyiidae	Cecidomyiinae		Cecidomyiidae sp.263	Herbivores
Cecidomyiidae	Cecidomyiinae		Cecidomyiidae sp.265	Herbivores
Cecidomyiidae	Cecidomyiinae		Cecidomyiidae sp.267	Herbivores
Cecidomyiidae	Cecidomyiinae	Sitodiplosis	Cecidomyiidae sp.27	Herbivores
Cecidomyiidae	Cecidomyiinae	Feltiella	Cecidomyiidae sp.271	Predators/Parasitoids
Cecidomyiidae	Cecidomyiinae		Cecidomyiidae sp.28	Herbivores
Cecidomyiidae	Cecidomyiinae	Sitodiplosis	Cecidomyiidae sp.29	Herbivores
Cecidomyiidae	Cecidomyiinae		Cecidomyiidae sp.3	Herbivores
Cecidomyiidae	Cecidomyiinae		Cecidomyiidae sp.30	Herbivores
Cecidomyiidae	Cecidomyiinae		Cecidomyiidae sp.31	Herbivores
Cecidomyiidae	Cecidomyiinae		Cecidomyiidae sp.32	Herbivores
Cecidomyiidae	Cecidomyiinae		Cecidomyiidae sp.33	Herbivores
Cecidomyiidae	Cecidomyiinae		Cecidomyiidae sp.34	Herbivores
Cecidomyiidae	Cecidomyiinae		Cecidomyiidae sp.35	Herbivores
Cecidomyiidae	Cecidomyiinae		Cecidomyiidae sp.36	Herbivores
Cecidomyiidae	Cecidomyiinae		Cecidomyiidae sp.37	Herbivores
Cecidomyiidae	Cecidomyiinae		Cecidomyiidae sp.38	Herbivores
Cecidomyiidae	Cecidomyiinae		Cecidomyiidae sp.39	Herbivores
Cecidomyiidae	Cecidomyiinae		Cecidomyiidae sp.40	Herbivores
Cecidomyiidae	Cecidomyiinae		Cecidomyiidae sp.41	Herbivores
Cecidomyiidae	Cecidomyiinae	Sitodiplosis	Cecidomyiidae sp.42	Herbivores
Cecidomyiidae	Cecidomyiinae	Arthrocnodax	Cecidomyiidae sp.43	Predators/Parasitoids
Cecidomyiidae	Cecidomyiinae	Arthrocnodax	Cecidomyiidae sp.44	Predators/Parasitoids
Cecidomyiidae	Cecidomyiinae		Cecidomyiidae sp.45	Herbivores
Cecidomyiidae	Cecidomyiinae		Cecidomyiidae sp.46	Herbivores
Cecidomyiidae	Cecidomyiinae		Cecidomyiidae sp.47	Herbivores
Cecidomyiidae	Cecidomyiinae	Sitodiplosis	Cecidomyiidae sp.50	Herbivores
Cecidomyiidae	Cecidomyiinae	Dasineura	Cecidomyiidae sp.51	Herbivores
Cecidomyiidae	Cecidomyiinae		Cecidomyiidae sp.52	Herbivores
Cecidomyiidae	Cecidomyiinae	Rhopalomyia	Cecidomyiidae sp.53	Herbivores
Cecidomyiidae	Cecidomyiinae	Arthrocnodax	Cecidomyiidae sp.55	Predators/Parasitoids
Cecidomyiidae	Cecidomyiinae		Cecidomyiidae sp.57	Herbivores
Cecidomyiidae	Cecidomyiinae		Cecidomyiidae sp.58	Herbivores
Cecidomyiidae	Cecidomyiinae	Rhopalomyia	Cecidomyiidae sp.59	Herbivores
Cecidomyiidae	Cecidomyiinae		Cecidomyiidae sp.60	Herbivores
Cecidomyiidae	Cecidomyiinae		Cecidomyiidae sp.61	Herbivores
Cecidomyiidae	Cecidomyiinae		Cecidomyiidae sp.62	Herbivores
Cecidomyiidae	Cecidomyiinae		Cecidomyiidae sp.63	Herbivores
Cecidomyiidae	Cecidomyiinae	Arthrocnodax	Cecidomyiidae sp.64	Predators/Parasitoids
Cecidomyiidae	Cecidomyiinae		Cecidomyiidae sp.65	Herbivores
Cecidomyiidae	Cecidomyiinae		Cecidomyiidae sp.66	Herbivores
Cecidomyiidae	Cecidomyiinae	Dasineura	Cecidomyiidae sp.67	Herbivores
Cecidomyiidae	Cecidomyiinae	Arthrocnodax	Cecidomyiidae sp.68	Predators/Parasitoids
Cecidomyiidae	Cecidomyiinae		Cecidomyiidae sp.69	Herbivores
Cecidomyiidae	Cecidomyiinae		Cecidomyiidae sp.70	Herbivores
Cecidomyiidae	Cecidomyiinae	Aphidoletes	Cecidomyiidae sp.71	Predators/Parasitoids
Cecidomyiidae	Cecidomyiinae		Cecidomyiidae sp.73	Herbivores
Cecidomyiidae	Cecidomyiinae		Cecidomyiidae sp.75	Herbivores
Cecidomyiidae	Cecidomyiinae		Cecidomyiidae sp.76	Herbivores
Cecidomyiidae	Cecidomyiinae		Cecidomyiidae sp.8	Herbivores
Cecidomyiidae	Cecidomyiinae	Aphidoletes	Cecidomyiidae sp.81	Predators/Parasitoids
Cecidomyiidae	Cecidomyiinae		Cecidomyiidae sp.83	Herbivores
Cecidomyiidae	Cecidomyiinae		Cecidomyiidae sp.84	Herbivores
Cecidomyiidae	Cecidomyiinae		Cecidomyiidae sp.85	Herbivores
Cecidomyiidae	Cecidomyiinae		Cecidomyiidae sp.86	Herbivores
Cecidomyiidae	Cecidomyiinae		Cecidomyiidae sp.88	Herbivores
Cecidomyiidae	Cecidomyiinae		Cecidomyiidae sp.9	Herbivores
Cecidomyiidae	Cecidomyiinae		Cecidomyiidae sp.93	Herbivores
Cecidomyiidae	Cecidomyiinae		Cecidomyiidae sp.97	Herbivores
Cecidomyiidae	Cecidomyiinae	Trisopsis	Cecidomyiidae sp.98	Predators/Parasitoids
Cecidomyiidae	Cecidomyiinae		Cecidomyiidae sp.99	Herbivores
Cecidomyiidae	Cecidomyiinae	Dasineura	Dasineura sp.1	Herbivores
Cecidomyiidae	Cecidomyiinae	Dasineura	Dasineura sp.2	Herbivores
Cecidomyiidae	Cecidomyiinae	Feltiella	Feltiella acarisuga	Predators/Parasitoids
Cecidomyiidae	Cecidomyiinae	Lauthia	Lauthia cardui	Herbivores
Cecidomyiidae	Cecidomyiinae	Lestodiplosis	Lestodiplosis sp.1	Predators/Parasitoids
Cecidomyiidae	Cecidomyiinae	Mycodiplosis	Mycodiplosis sp.1	Detritivores
Cecidomyiidae	Cecidomyiinae	Mycodiplosis	Mycodiplosis sp.2	Detritivores
Cecidomyiidae	Cecidomyiinae	Mycodiplosis	Mycodiplosis sp.3	Detritivores
Cecidomyiidae	Cecidomyiinae	Mycodiplosis	Mycodiplosis sp.4	Detritivores
Cecidomyiidae	Cecidomyiinae	Obolodiplosis	Obolodiplosis robiniae	Herbivores
Cecidomyiidae	Cecidomyiinae	Rhopalomyia	Rhopalomyia sp.1	Herbivores
Cecidomyiidae	Cecidomyiinae	Rhopalomyia	Rhopalomyia sp.2	Herbivores
Cecidomyiidae	Cecidomyiinae	Sitodiplosis	Sitodiplosis mosellana	Herbivores
Cecidomyiidae	Cecidomyiinae	Trisopsis	Trisopsis sp.1	Predators/Parasitoids
Cecidomyiidae	Lestremiinae	Allarete	Allarete vernalis	Detritivores
Cecidomyiidae	Lestremiinae	Anaretella	Anaretella sp.1	Detritivores
Cecidomyiidae	Lestremiinae	Anaretella	Cecidomyiidae sp.1	Detritivores
Cecidomyiidae	Lestremiinae	Anaretella	Cecidomyiidae sp.12	Detritivores
Cecidomyiidae	Lestremiinae	Allarete	Cecidomyiidae sp.13	Detritivores
Cecidomyiidae	Lestremiinae	Anaretella	Cecidomyiidae sp.17	Detritivores
Cecidomyiidae	Lestremiinae	Wasmanniella	Cecidomyiidae sp.187	Detritivores
Cecidomyiidae	Lestremiinae	Allarete	Cecidomyiidae sp.224	Detritivores
Cecidomyiidae	Lestremiinae	Anaretella	Cecidomyiidae sp.240	Detritivores
Cecidomyiidae	Lestremiinae	Lestremia	Cecidomyiidae sp.248	Detritivores
Cecidomyiidae	Lestremiinae	Anaretella	Cecidomyiidae sp.266	Detritivores
Cecidomyiidae	Lestremiinae		Cecidomyiidae sp.269	Detritivores
Cecidomyiidae	Lestremiinae		Cecidomyiidae sp.4	Detritivores
Cecidomyiidae	Lestremiinae		Cecidomyiidae sp.5	Detritivores
Cecidomyiidae	Lestremiinae	Wasmanniella	Cecidomyiidae sp.89	Detritivores
Cecidomyiidae	Lestremiinae	Anaretella	Cecidomyiidae sp.96	Detritivores
Cecidomyiidae	Lestremiinae	Peromyia	Peromyia longistylata	Detritivores
Cecidomyiidae	Micromyinae	Peromyia	Cecidomyiidae sp.137	Detritivores
Cecidomyiidae	Micromyinae	Peromyia	Cecidomyiidae sp.167	Detritivores
Cecidomyiidae	Micromyinae	Peromyia	Cecidomyiidae sp.196	Detritivores
Cecidomyiidae	Micromyinae	Peromyia	Cecidomyiidae sp.222	Detritivores
Cecidomyiidae	Micromyinae	Heterogenella	Cecidomyiidae sp.227	Detritivores
Cecidomyiidae	Micromyinae	Peromyia	Cecidomyiidae sp.230	Detritivores
Cecidomyiidae	Micromyinae	Monardia	Cecidomyiidae sp.234	Detritivores
Cecidomyiidae	Micromyinae	Peromyia	Cecidomyiidae sp.49	Detritivores
Cecidomyiidae	Micromyinae	Campylomyza	Cecidomyiidae sp.6	Detritivores
Cecidomyiidae	Micromyinae	Campylomyza	Cecidomyiidae sp.72	Detritivores
Cecidomyiidae	Micromyinae	Campylomyza	Cecidomyiidae sp.82	Detritivores
Cecidomyiidae	Micromyinae	Peromyia	Cecidomyiidae sp.90	Detritivores
Cecidomyiidae	Micromyinae	Peromyia	Cecidomyiidae sp.91	Detritivores
Cecidomyiidae	Micromyinae	Peromyia	Cecidomyiidae sp.92	Detritivores
Cecidomyiidae	Micromyinae	Campylomyza	Cecidomyiidae sp.94	Detritivores
Cecidomyiidae	Micromyinae	Campylomyza	Cecidomyiidae sp.95	Detritivores
Cecidomyiidae	Porricondylinae	Claspettomyia	Cecidomyiidae sp.15	Detritivores
Cecidomyiidae	Porricondylinae	Bryocrypta	Cecidomyiidae sp.151	Detritivores
Cecidomyiidae	Porricondylinae	Claspettomyia	Cecidomyiidae sp.2	Detritivores
Cecidomyiidae	Porricondylinae	Porricondyla	Cecidomyiidae sp.217	Detritivores
Cecidomyiidae	Porricondylinae	Porricondyla	Cecidomyiidae sp.220	Detritivores
Cecidomyiidae	Porricondylinae	Neurepidosis	Cecidomyiidae sp.239	Detritivores
Cecidomyiidae	Porricondylinae	Bryocrypta	Cecidomyiidae sp.252	Detritivores
Cecidomyiidae	Porricondylinae	Claspettomyia	Cecidomyiidae sp.259	Detritivores
Cecidomyiidae	Porricondylinae	Isocolpodia	Cecidomyiidae sp.261	Detritivores
Cecidomyiidae	Porricondylinae	Parepidosis	Cecidomyiidae sp.262	Detritivores
Cecidomyiidae	Porricondylinae	Porricondyla	Cecidomyiidae sp.48	Detritivores
Cecidomyiidae	Porricondylinae	Isocolpodia	Cecidomyiidae sp.7	Detritivores
Cecidomyiidae	Porricondylinae	Serratyla	Cecidomyiidae sp.74	Detritivores
Cecidomyiidae	Porricondylinae	Neurepidosis	Cecidomyiidae sp.80	Detritivores
Cecidomyiidae	Winnertziinae	Ekmanomyia	Cecidomyiidae sp.134	Detritivores
Cecidomyiidae	Winnertziinae	Winnertzia	Cecidomyiidae sp.241	Detritivores
Cecidomyiidae	Winnertziinae	Rhipidoxylomyia	Cecidomyiidae sp.245	Detritivores
Cecidomyiidae	Winnertziinae	Winnertzia	Cecidomyiidae sp.255	Detritivores
Cecidomyiidae	Winnertziinae	Johnsonomyia	Cecidomyiidae sp.257	Detritivores
Cecidomyiidae	Winnertziinae	Winnertzia	Cecidomyiidae sp.260	Detritivores
Cecidomyiidae	Winnertziinae		Cecidomyiidae sp.268	Detritivores
Cecidomyiidae	Winnertziinae	Winnertzia	Cecidomyiidae sp.270	Detritivores
Cecidomyiidae	Winnertziinae	Winnertzia	Cecidomyiidae sp.79	Detritivores
Cecidomyiidae	Winnertziinae	Winnertzia	Cecidomyiidae sp.87	Detritivores
Ceratopogonidae	Dasyheleinae	Dasyhelea	Dasyhelea incisurata	Herbivores
Ceratopogonidae	Dasyheleinae	Dasyhelea	Dasyhelea ludingensis	Herbivores
Ceratopogonidae	Dasyheleinae	Dasyhelea	Dasyhelea sp.1	Herbivores
Ceratopogonidae	Dasyheleinae	Dasyhelea	Dasyhelea sp.2	Herbivores
Ceratopogonidae	Dasyheleinae	Dasyhelea	Dasyhelea sp.3	Herbivores
Ceratopogonidae	Dasyheleinae	Dasyhelea	Dasyhelea sp.4	Herbivores
Ceratopogonidae	Forcipomyiinae	Atrichopogon	Atrichopogon sp.1	Predators/Parasitoids
Ceratopogonidae	Forcipomyiinae	Forcipomyia	Forcipomyia bikanni	Predators/Parasitoids
Ceratopogonidae	Forcipomyiinae	Forcipomyia	Forcipomyia bipunctata	Predators/Parasitoids
Ceratopogonidae	Forcipomyiinae	Forcipomyia	Forcipomyia sp.1	Predators/Parasitoids
Ceratopogonidae			Ceratopogonidae sp.1	Predators/Parasitoids
Ceratopogonidae			Ceratopogonidae sp.10	Predators/Parasitoids
Ceratopogonidae			Ceratopogonidae sp.11	Predators/Parasitoids
Ceratopogonidae			Ceratopogonidae sp.12	Predators/Parasitoids
Ceratopogonidae			Ceratopogonidae sp.13	Predators/Parasitoids
Ceratopogonidae			Ceratopogonidae sp.14	Predators/Parasitoids
Ceratopogonidae			Ceratopogonidae sp.15	Predators/Parasitoids
Ceratopogonidae			Ceratopogonidae sp.16	Predators/Parasitoids
Ceratopogonidae			Ceratopogonidae sp.2	Predators/Parasitoids
Ceratopogonidae			Ceratopogonidae sp.3	Predators/Parasitoids
Ceratopogonidae			Ceratopogonidae sp.4	Predators/Parasitoids
Ceratopogonidae			Ceratopogonidae sp.5	Predators/Parasitoids
Ceratopogonidae			Ceratopogonidae sp.6	Predators/Parasitoids
Ceratopogonidae			Ceratopogonidae sp.7	Predators/Parasitoids
Ceratopogonidae			Ceratopogonidae sp.8	Predators/Parasitoids
Ceratopogonidae			Ceratopogonidae sp.9	Predators/Parasitoids
Chironomidae	Chironominae	Chironomus	Chironomus circumdatus	Detritivores
Chironomidae	Chironominae	Chironomus	Chironomus flaviplumus	Detritivores
Chironomidae	Chironominae	Chironomus	Chironomus nipponensis	Detritivores
Chironomidae	Chironominae	Chironomus	Chironomus riparius	Detritivores
Chironomidae	Chironominae	Chironomus	Chironomus sp.1	Detritivores
Chironomidae	Chironominae	Chironomus	Chironomus sp.2	Detritivores
Chironomidae	Chironominae	Chironomus	Chironomus sp.3	Detritivores
Chironomidae	Chironominae	Chironomus	Chironomus sp.4	Detritivores
Chironomidae	Chironominae	Chironomus	Chironomus sp.5	Detritivores
Chironomidae	Chironominae	Cladopelma	Cladopelma edwardsi	Detritivores
Chironomidae	Chironominae	Cladotanytarsus	Cladotanytarsus parvus	Detritivores
Chironomidae	Chironominae	Cladotanytarsus	Cladotanytarsus sp. 3XL	Detritivores
Chironomidae	Chironominae	Cladotanytarsus	Cladotanytarsus sp.1	Detritivores
Chironomidae	Chironominae	Dicrotendipes	Dicrotendipes sp.1	Detritivores
Chironomidae	Chironominae	Dicrotendipes	Dicrotendipes sp.2	Detritivores
Chironomidae	Chironominae	Dicrotendipes	Dicrotendipes sp.3	Detritivores
Chironomidae	Chironominae	Dicrotendipes	Dicrotendipes sp.4	Detritivores
Chironomidae	Chironominae	Dicrotendipes	Dicrotendipes sp.5	Detritivores
Chironomidae	Chironominae	Dicrotendipes	Dicrotendipes sp.6	Detritivores
Chironomidae	Chironominae	Harnischia	Harnischia sp.1	Detritivores
Chironomidae	Chironominae	Harnischia	Harnischia sp.2	Detritivores
Chironomidae	Chironominae	Parachironomus	Parachironomus gracilior	Detritivores
Chironomidae	Chironominae	Parachironomus	Parachironomus monochromus	Detritivores
Chironomidae	Chironominae	Paratanytarsus	Paratanytarsus sp.1	Detritivores
Chironomidae	Chironominae	Paratendipes	Paratendipes albimanus	Detritivores
Chironomidae	Chironominae	Polypedilum	Polypedilum japonicum	Detritivores
Chironomidae	Chironominae	Polypedilum	Polypedilum masudai	Detritivores
Chironomidae	Chironominae	Polypedilum	Polypedilum nubifer	Detritivores
Chironomidae	Chironominae	Polypedilum	Polypedilum sp.1	Detritivores
Chironomidae	Chironominae	Rheotanytarsus	Rheotanytarsus sp.1	Detritivores
Chironomidae	Chironominae	Tanytarsus	Tanytarsus desertor	Detritivores
Chironomidae	Chironominae	Tanytarsus	Tanytarsus formosanus	Detritivores
Chironomidae	Chironominae	Tanytarsus	Tanytarsus simantoteuus	Detritivores
Chironomidae	Chironominae	Tanytarsus	Tanytarsus sp.1	Detritivores
Chironomidae	Chironominae	Tanytarsus	Tanytarsus sp.2	Detritivores
Chironomidae	Chironominae	Tanytarsus	Tanytarsus sp.3	Detritivores
Chironomidae	Chironominae	Tanytarsus	Tanytarsus sp.4	Detritivores
Chironomidae	Chironominae	Tanytarsus	Tanytarsus sp.5	Detritivores
Chironomidae	Chironominae	Tanytarsus	Tanytarsus tamakutibasi	Detritivores
Chironomidae	Diamesinae	Potthastia	Potthastia gaedii	Detritivores
Chironomidae	Orthocladiinae		Chironomidae sp.10	Detritivores
Chironomidae	Orthocladiinae	Cricotopus	Cricotopus bicinctus	Detritivores
Chironomidae	Orthocladiinae	Cricotopus	Cricotopus rufiventris	Detritivores
Chironomidae	Orthocladiinae	Cricotopus	Cricotopus sp.1	Detritivores
Chironomidae	Orthocladiinae	Cricotopus	Cricotopus sp.4	Detritivores
Chironomidae	Orthocladiinae	Cricotopus	Cricotopus sp.5	Detritivores
Chironomidae	Orthocladiinae	Cricotopus	Cricotopus sp.6	Detritivores
Chironomidae	Orthocladiinae	Hydrosmittia	Hydrosmittia sp.1	Detritivores
Chironomidae	Orthocladiinae	Limnophyes	Limnophyes sp.1	Herbivores
Chironomidae	Orthocladiinae	Limnophyes	Limnophyes sp.2	Herbivores
Chironomidae	Orthocladiinae	Mesosmittia	Mesosmittia flexuella	Herbivores
Chironomidae	Orthocladiinae	Mesosmittia	Mesosmittia sp.1	Herbivores
Chironomidae	Orthocladiinae	Nanocladius	Nanocladius tamabicolor	Detritivores
Chironomidae	Orthocladiinae	Smittia	Smittia aterrima	Herbivores
Chironomidae	Orthocladiinae	Smittia	Smittia edwardsi	Herbivores
Chironomidae	Tanypodinae	Ablabesmyia	Ablabesmyia prorasha	Predators/Parasitoids
Chironomidae	Tanypodinae	Ablabesmyia	Ablabesmyia sp.2	Predators/Parasitoids
Chironomidae	Tanypodinae	Procladius	Procladius sp.1	Predators/Parasitoids
Chironomidae	Tanypodinae	Tanypus	Tanypus chinensis	Predators/Parasitoids
Chironomidae	Tanypodinae	Thienemannimyia	Thienemannimyia tripunctata	Predators/Parasitoids
Chironomidae			Chironomidae sp.1	Detritivores
Chironomidae			Chironomidae sp.3	Detritivores
Chironomidae			Chironomidae sp.4	Detritivores
Chironomidae			Chironomidae sp.5	Detritivores
Chironomidae			Chironomidae sp.6	Detritivores
Chironomidae			Chironomidae sp.7	Detritivores
Chironomidae			Chironomidae sp.8	Detritivores
Chironomidae			Chironomidae sp.9	Detritivores
Chloropidae	Chloropinae	Thaumatomyia	Thaumatomyia glabra	Predators/Parasitoids
Chloropidae	Chloropinae	Thaumatomyia	Thaumatomyia sp.1	Predators/Parasitoids
Chloropidae	Chloropinae	Thaumatomyia	Thaumatomyia sp.2	Predators/Parasitoids
Chloropidae	Oscinellinae	Cadrema	Cadrema sp.1	Herbivores
Chloropidae	Oscinellinae		Chloropidae sp.1	Herbivores
Chloropidae	Oscinellinae	Dasyopa	Dasyopa sp.1	Herbivores
Chloropidae	Oscinellinae	Dasyopa	Dasyopa sp.2	Herbivores
Chloropidae	Oscinellinae	Dasyopa	Dasyopa triangulata	Herbivores
Chloropidae	Oscinellinae	Elachiptera	Elachiptera sp.1	Herbivores
Chloropidae	Oscinellinae	Gampsocera	Gampsocera sp.1	Herbivores
Chloropidae	Oscinellinae	Gampsocera	Gampsocera sp.2	Herbivores
Chloropidae	Oscinellinae	Trachysiphonella	Trachysiphonella scutellata	Herbivores
Chloropidae	Oscinellinae	Trachysiphonella	Trachysiphonella sp.1	Herbivores
Chloropidae	Oscinellinae	Tricimba	Tricimba sp.1	Detritivores
Chloropidae	Rhodesiellinae	Rhodesiella	Rhodesiella plumiger	Detritivores
Chloropidae	Rhodesiellinae	Rhodesiella	Rhodesiella sp.1	Detritivores
Chloropidae			Chloropidae sp.2	Herbivores
Chloropidae			Chloropidae sp.3	Herbivores
Chloropidae			Chloropidae sp.4	Herbivores
Chloropidae			Chloropidae sp.5	Herbivores
Culicidae	Anophelinae	Anopheles	Anopheles oryzalimnetes	Predators/Parasitoids
Culicidae	Culicinae	Aedes	Aedes albopictus	Predators/Parasitoids
Culicidae	Culicinae	Armigeres	Armigeres subalbatus	Predators/Parasitoids
Culicidae	Culicinae	Culex	Culex inatomii	Predators/Parasitoids
Culicidae	Culicinae	Culex	Culex pipiens	Predators/Parasitoids
Diastatidae		Diastata	Diastata costata	?
Dolichopodidae	Diaphorinae	Chrysotus	Chrysotus sp.1	Predators/Parasitoids
Dolichopodidae	Diaphorinae	Chrysotus	Chrysotus sp.2	Predators/Parasitoids
Dolichopodidae	Diaphorinae	Chrysotus	Chrysotus sp.3	Predators/Parasitoids
Dolichopodidae	Diaphorinae	Chrysotus	Chrysotus sp.4	Predators/Parasitoids
Dolichopodidae	Medeterinae	Medetera	Medetera veles	Predators/Parasitoids
Dolichopodidae	Neurigoninae	Neurigona	Neurigona sp.1	Predators/Parasitoids
Dolichopodidae	Sympycninae	Campsicnemus	Campsicnemus picticornis	Predators/Parasitoids
Dolichopodidae			Dolichopodidae sp.1	Predators/Parasitoids
Dolichopodidae			Dolichopodidae sp.2	Predators/Parasitoids
Dolichopodidae			Dolichopodidae sp.3	Predators/Parasitoids
Dolichopodidae			Dolichopodidae sp.4	Predators/Parasitoids
Dolichopodidae			Dolichopodidae sp.5	Predators/Parasitoids
Dolichopodidae			Dolichopodidae sp.6	Predators/Parasitoids
Drosophilidae	Drosophilinae	Drosophila	Drosophila biauraria	Detritivores
Drosophilidae	Drosophilinae	Drosophila	Drosophila brachynephros	Detritivores
Drosophilidae	Drosophilinae	Drosophila	Drosophila busckii	Detritivores
Drosophilidae	Drosophilinae	Drosophila	Drosophila immigrans	Detritivores
Drosophilidae	Drosophilinae	Drosophila	Drosophila melanogaster	Detritivores
Drosophilidae	Drosophilinae	Drosophila	Drosophila pectinifera	Detritivores
Drosophilidae	Drosophilinae	Drosophila	Drosophila simulans	Detritivores
Drosophilidae	Drosophilinae	Drosophila	Drosophila sp.1	Detritivores
Drosophilidae	Drosophilinae	Drosophila	Drosophila sp.2	Detritivores
Drosophilidae	Drosophilinae	Drosophila	Drosophila suzukii	Herbivores
Drosophilidae	Drosophilinae	Liodrosophila	Liodrosophila sp.1	Detritivores
Drosophilidae	Drosophilinae	Liodrosophila	Liodrosophila sp.2	Detritivores
Drosophilidae	Drosophilinae	Scaptodrosophila	Scaptodrosophila coracina	Herbivores
Drosophilidae	Drosophilinae	Scaptomyza	Scaptomyza pallida	Detritivores
Drosophilidae			Drosophilidae sp.1	Detritivores
Empididae	Empidinae	Hilara	Hilara pseudochorica	Predators/Parasitoids
Ephydridae	Ephydrinae	Scatella	Scatella sp.1	Herbivores
Ephydridae	Hydrelliinae	Hydrellia	Hydrellia griseola	Herbivores
Ephydridae	Hydrelliinae	Psilopa	Psilopa obscuripes	Herbivores
Ephydridae			Ephydridae sp.1	Herbivores
Ephydridae			Ephydridae sp.2	Herbivores
Ephydridae			Ephydridae sp.3	Herbivores
Fanniidae		Fannia	Fannia canicularis	Detritivores
Fanniidae		Fannia	Fannia lasiops	Detritivores
Heleomyzidae	Heleomyzinae	Heleomyza	Heleomyza modesta	Detritivores
Hybotidae	Ocydromiinae	Oedalea	Oedalea zetterstedti	Herbivores
Hybotidae	Tachydromiinae	Chersodromia	Chersodromia squamata	Predators/Parasitoids
Hybotidae	Tachydromiinae	Crossopalpus	Crossopalpus curvinervis	Predators/Parasitoids
Hybotidae	Tachydromiinae	Crossopalpus	Crossopalpus sp.1	Predators/Parasitoids
Hybotidae			Hybotidae sp.1	Predators/Parasitoids
Hybotidae			Hybotidae sp.2	Predators/Parasitoids
Hybotidae			Hybotidae sp.3	Predators/Parasitoids
Hybotidae			Hybotidae sp.4	Predators/Parasitoids
Hybotidae			Hybotidae sp.5	Predators/Parasitoids
Hybotidae			Hybotidae sp.6	Predators/Parasitoids
Keroplatidae	Keroplatinae	Neoplatyura	Neoplatyura noorae	Predators/Parasitoids
Keroplatidae	Keroplatinae	Orfelia	Orfelia nemoralis	Predators/Parasitoids
Keroplatidae	Keroplatinae	Truplaya	Truplaya sp.1	Predators/Parasitoids
Lauxaniidae			Lauxaniidae sp.2	Detritivores
Limoniidae			Limoniidae sp.1	Herbivores
Limoniidae			Limoniidae sp.2	Herbivores
Lonchopteridae		Lonchoptera	Lonchoptera lutea	Detritivores
Milichiidae	Madizinae	Desmometopa	Desmometopa varipalpis	Detritivores
Muscidae	Azeliinae	Hydrotaea	Hydrotaea velutina	Detritivores
Muscidae	Coenosiinae	Coenosia	Coenosia acuminata	Predators/Parasitoids
Muscidae	Coenosiinae	Coenosia	Coenosia acuticornis	Predators/Parasitoids
Muscidae	Coenosiinae	Coenosia	Coenosia attenuata	Predators/Parasitoids
Muscidae	Coenosiinae	Coenosia	Coenosia sp.1	Predators/Parasitoids
Muscidae	Coenosiinae	Coenosia	Coenosia sp.2	Predators/Parasitoids
Muscidae	Coenosiinae	Coenosia	Coenosia sp.3	Predators/Parasitoids
Muscidae	Coenosiinae	Coenosia	Coenosia sp.4	Predators/Parasitoids
Muscidae	Coenosiinae	Coenosia	Coenosia sp.5	Predators/Parasitoids
Muscidae	Coenosiinae	Lispe	Lispe leucospila	Predators/Parasitoids
Muscidae	Coenosiinae	Lispe	Lispe pygmaea	Predators/Parasitoids
Muscidae	Muscinae	Musca	Musca domestica	Detritivores
Muscidae	Phaoniinae	Dichaetomyia	Dichaetomyia bibax	Predators/Parasitoids
Muscidae	Reinwardtiinae	Muscina	Muscina angustifrons	Detritivores
Muscidae			Muscidae sp.1	Detritivores
Muscidae			Muscidae sp.2	Detritivores
Mycetophilidae	Leiinae	Allactoneura	Allactoneura sp.1	Detritivores
Mycetophilidae	Leiinae	Clastobasis	Clastobasis sp.1	Detritivores
Mycetophilidae	Leiinae		Mycetophilidae sp.3	Detritivores
Mycetophilidae	Mycetophilinae	Mycetophila	Mycetophila sp.1	Detritivores
Mycetophilidae	Mycetophilinae	Mycetophila	Mycetophila sp.2	Detritivores
Mycetophilidae	Mycetophilinae	Mycetophila	Mycetophila unguiculata	Detritivores
Mycetophilidae	Mycetophilinae	Sceptonia	Sceptonia sp.1	Detritivores
Mycetophilidae	Mycomyinae	Mycomya	Mycomya affinis	Detritivores
Mycetophilidae	Sciophilinae	Acnemia	Acnemia longipes	Detritivores
Mycetophilidae	Sciophilinae	Sciophila	Sciophila sp.1	Detritivores
Mycetophilidae			Mycetophilidae sp.1	Detritivores
Mycetophilidae			Mycetophilidae sp.2	Detritivores
Mycetophilidae			Mycetophilidae sp.4	Detritivores
Phoridae	Metopininae	Megaselia	Megaselia berndseni	Predators/Parasitoids
Phoridae	Metopininae	Megaselia	Megaselia flava	Predators/Parasitoids
Phoridae	Metopininae	Megaselia	Megaselia meconicera	Predators/Parasitoids
Phoridae	Metopininae	Megaselia	Megaselia scalaris	Detritivores
Phoridae	Metopininae	Megaselia	Megaselia sp.1	Predators/Parasitoids
Phoridae	Metopininae	Megaselia	Megaselia sp.10	Predators/Parasitoids
Phoridae	Metopininae	Megaselia	Megaselia sp.11	Predators/Parasitoids
Phoridae	Metopininae	Megaselia	Megaselia sp.12	Predators/Parasitoids
Phoridae	Metopininae	Megaselia	Megaselia sp.13	Predators/Parasitoids
Phoridae	Metopininae	Megaselia	Megaselia sp.14	Predators/Parasitoids
Phoridae	Metopininae	Megaselia	Megaselia sp.15	Predators/Parasitoids
Phoridae	Metopininae	Megaselia	Megaselia sp.16	Predators/Parasitoids
Phoridae	Metopininae	Megaselia	Megaselia sp.17	Predators/Parasitoids
Phoridae	Metopininae	Megaselia	Megaselia sp.18	Predators/Parasitoids
Phoridae	Metopininae	Megaselia	Megaselia sp.19	Predators/Parasitoids
Phoridae	Metopininae	Megaselia	Megaselia sp.2	Predators/Parasitoids
Phoridae	Metopininae	Megaselia	Megaselia sp.20	Predators/Parasitoids
Phoridae	Metopininae	Megaselia	Megaselia sp.21	Predators/Parasitoids
Phoridae	Metopininae	Megaselia	Megaselia sp.22	Predators/Parasitoids
Phoridae	Metopininae	Megaselia	Megaselia sp.3	Predators/Parasitoids
Phoridae	Metopininae	Megaselia	Megaselia sp.4	Predators/Parasitoids
Phoridae	Metopininae	Megaselia	Megaselia sp.5	Predators/Parasitoids
Phoridae	Metopininae	Megaselia	Megaselia sp.6	Predators/Parasitoids
Phoridae	Metopininae	Megaselia	Megaselia sp.9	Predators/Parasitoids
Phoridae	Metopininae	Megaselia	Megaselia spinicincta	Predators/Parasitoids
Phoridae	Metopininae	Megaselia	Megaselia tecticauda	Predators/Parasitoids
Phoridae	Metopininae	Metopina	Metopina sp.1	Predators/Parasitoids
Phoridae	Metopininae	Phalacrotophora	Phalacrotophora sp. 2	Predators/Parasitoids
Phoridae	Metopininae	Phalacrotophora	Phalacrotophora sp.1	Predators/Parasitoids
Phoridae	Metopininae		Phoridae sp.12	Predators/Parasitoids
Phoridae	Metopininae		Phoridae sp.2	Predators/Parasitoids
Phoridae	Metopininae		Phoridae sp.45	Predators/Parasitoids
Phoridae	Metopininae	Megaselia	Phoridae sp.5	Predators/Parasitoids
Phoridae	Metopininae		Phoridae sp.8	Predators/Parasitoids
Phoridae	Phorinae	Conicera	Conicera similis	Detritivores
Phoridae	Phorinae	Diplonevra	Diplonevra sp.1	Detritivores
Phoridae	Phorinae	Dohrniphora	Dohrniphora cornuta	Detritivores
Phoridae	Phorinae	Phora	Phora sp.1	Detritivores
Phoridae			Phoridae sp.10	Predators/Parasitoids
Phoridae			Phoridae sp.11	Predators/Parasitoids
Phoridae			Phoridae sp.13	Predators/Parasitoids
Phoridae			Phoridae sp.15	Predators/Parasitoids
Phoridae			Phoridae sp.17	Predators/Parasitoids
Phoridae			Phoridae sp.18	Predators/Parasitoids
Phoridae			Phoridae sp.19	Predators/Parasitoids
Phoridae			Phoridae sp.20	Predators/Parasitoids
Phoridae			Phoridae sp.21	Predators/Parasitoids
Phoridae			Phoridae sp.23	Predators/Parasitoids
Phoridae			Phoridae sp.24	Predators/Parasitoids
Phoridae			Phoridae sp.25	Predators/Parasitoids
Phoridae			Phoridae sp.26	Predators/Parasitoids
Phoridae			Phoridae sp.27	Predators/Parasitoids
Phoridae			Phoridae sp.28	Predators/Parasitoids
Phoridae			Phoridae sp.29	Predators/Parasitoids
Phoridae			Phoridae sp.30	Predators/Parasitoids
Phoridae			Phoridae sp.31	Predators/Parasitoids
Phoridae			Phoridae sp.32	Predators/Parasitoids
Phoridae			Phoridae sp.33	Predators/Parasitoids
Phoridae			Phoridae sp.34	Predators/Parasitoids
Phoridae			Phoridae sp.35	Predators/Parasitoids
Phoridae			Phoridae sp.36	Predators/Parasitoids
Phoridae			Phoridae sp.37	Predators/Parasitoids
Phoridae			Phoridae sp.38	Predators/Parasitoids
Phoridae			Phoridae sp.39	Predators/Parasitoids
Phoridae			Phoridae sp.40	Predators/Parasitoids
Phoridae			Phoridae sp.41	Predators/Parasitoids
Phoridae			Phoridae sp.42	Predators/Parasitoids
Phoridae			Phoridae sp.43	Predators/Parasitoids
Phoridae			Phoridae sp.44	Predators/Parasitoids
Phoridae			Phoridae sp.46	Predators/Parasitoids
Phoridae			Phoridae sp.47	Predators/Parasitoids
Phoridae			Phoridae sp.6	Predators/Parasitoids
Phoridae			Phoridae sp.7	Predators/Parasitoids
Phoridae			Phoridae sp.9	Predators/Parasitoids
Pipunculidae	Chalarinae	Chalarus	Chalarus immanis	Predators/Parasitoids
Psilidae	Psilinae	Loxocera	Loxocera nigrifrons	Herbivores
Psychodidae	Phlebotominae	Sergentomyia	Sergentomyia squamirostris	Predators/Parasitoids
Psychodidae	Psychodinae	Clogmia	Clogmia albipunctata	Detritivores
Psychodidae	Psychodinae	Psychoda	Psychoda alternata	Detritivores
Psychodidae	Psychodinae	Psychoda	Psychoda cinerea	Detritivores
Psychodidae	Psychodinae	Psychoda	Psychoda sp.1	Detritivores
Psychodidae	Psychodinae	Psychoda	Psychoda uniformata	Detritivores
Psychodidae	Psychodinae		Psychodinae sp.1	Detritivores
Psychodidae	Psychodinae		Psychodinae sp.2	Detritivores
Psychodidae	Psychodinae		Psychodinae sp.3	Detritivores
Psychodidae	Psychodinae		Psychodinae sp.4	Detritivores
Psychodidae			Psychodidae sp.5	Detritivores
Sarcophagidae	Miltogramminae	Miltogramma	Miltogramma sp.1	Predators/Parasitoids
Sarcophagidae	Sarcophaginae	Sarcophaga	Sarcophaga depressifrons	Predators/Parasitoids
Sarcophagidae	Sarcophaginae	Sarcophaga	Sarcophaga josephi	Predators/Parasitoids
Sarcophagidae			Sarcophagidae sp.1	Predators/Parasitoids
Sciaridae		Bradysia	Bradysia impatiens	Detritivores
Sciaridae		Bradysia	Bradysia nomica	Detritivores
Sciaridae		Bradysia	Bradysia ocellaris	Detritivores
Sciaridae		Bradysia	Bradysia sp.1	Detritivores
Sciaridae		Bradysia	Bradysia sp.2	Detritivores
Sciaridae		Bradysia	Bradysia sp.3	Detritivores
Sciaridae		Bradysia	Bradysia sp.4	Detritivores
Sciaridae		Bradysia	Bradysia sp.5	Detritivores
Sciaridae		Bradysia	Bradysia sp.6	Detritivores
Sciaridae		Bradysia	Bradysia sp.7	Detritivores
Sciaridae		Bradysia	Bradysia sp.8	Detritivores
Sciaridae		Bradysia	Bradysia trivittata	Detritivores
Sciaridae		Camptochaeta	Camptochaeta ofenkaulis	Detritivores
Sciaridae		Claustropyga	Claustropyga acanthostyla	Detritivores
Sciaridae		Dichopygina	Dichopygina bernhardi	Detritivores
Sciaridae		Lycoriella	Lycoriella sativae	Detritivores
Sciaridae		Moehnia	Moehnia erema	Detritivores
Sciaridae		Pseudolycoriella	Pseudolycoriella sp.1	Detritivores
Sciaridae		Scatopsciara	Scatopsciara atomaria	Detritivores
Sciaridae			Sciaridae sp.1	Detritivores
Sciaridae			Sciaridae sp.10	Detritivores
Sciaridae			Sciaridae sp.11	Detritivores
Sciaridae			Sciaridae sp.12	Detritivores
Sciaridae			Sciaridae sp.13	Detritivores
Sciaridae			Sciaridae sp.14	Detritivores
Sciaridae			Sciaridae sp.15	Detritivores
Sciaridae			Sciaridae sp.16	Detritivores
Sciaridae			Sciaridae sp.17	Detritivores
Sciaridae			Sciaridae sp.18	Detritivores
Sciaridae			Sciaridae sp.19	Detritivores
Sciaridae			Sciaridae sp.2	Detritivores
Sciaridae			Sciaridae sp.20	Detritivores
Sciaridae			Sciaridae sp.21	Detritivores
Sciaridae			Sciaridae sp.22	Detritivores
Sciaridae			Sciaridae sp.23	Detritivores
Sciaridae			Sciaridae sp.24	Detritivores
Sciaridae			Sciaridae sp.25	Detritivores
Sciaridae			Sciaridae sp.26	Detritivores
Sciaridae			Sciaridae sp.27	Detritivores
Sciaridae			Sciaridae sp.28	Detritivores
Sciaridae			Sciaridae sp.29	Detritivores
Sciaridae			Sciaridae sp.3	Detritivores
Sciaridae			Sciaridae sp.30	Detritivores
Sciaridae			Sciaridae sp.31	Detritivores
Sciaridae			Sciaridae sp.32	Detritivores
Sciaridae			Sciaridae sp.4	Detritivores
Sciaridae			Sciaridae sp.5	Detritivores
Sciaridae			Sciaridae sp.6	Detritivores
Sciaridae			Sciaridae sp.7	Detritivores
Sciaridae			Sciaridae sp.8	Detritivores
Sepsidae	Sepsinae	Sepsis	Sepsis monostigma	Detritivores
Sphaeroceridae	Limosininae	Rachispoda	Rachispoda sp.1	Detritivores
Sphaeroceridae	Limosininae	Rachispoda	Rachispoda sp.2	Detritivores
Sphaeroceridae	Limosininae	Rachispoda	Rachispoda sp3	Detritivores
Sphaeroceridae			Sphaeroceridae sp.1	Detritivores
Stratiomyidae	Beridinae	Australoactina	Australoactina sp.1	Detritivores
Stratiomyidae	Sarginae	Microchrysa	Microchrysa shanghaiensis	Detritivores
Stratiomyidae	Sarginae	Microchrysa	Microchrysa sp.1	Detritivores
Syrphidae	Syrphinae	Episyrphus	Episyrphus balteatus	Predators/Parasitoids
Syrphidae	Syrphinae	Eupeodes	Eupeodes corollae	Predators/Parasitoids
Syrphidae	Syrphinae	Paragus	Paragus sp.1	Predators/Parasitoids
Syrphidae	Syrphinae	Syrphus	Syrphus vitripennis	Predators/Parasitoids
Tachinidae	Dexiinae	Dexia	Dexia tenuiforceps	Predators/Parasitoids
Tachinidae	Exoristinae	Thelyconychia	Thelyconychia solivaga	Predators/Parasitoids
Tephritidae	Trypetinae	Acidiella	Acidiella didymera	Herbivores

## Sheet: Supplementary Table S6
Supplementary Table S6. Species richness and individual abundance of Diptera trophic guilds across sampling sites.
Sampling Site	Detritivores Richness		Herbivores Richness		Predators / Parasitoids Richness		Total Richness	Detritivores Abundance		Herbivores Abundance		Predators / Parasitoids Abundance		Total Abundance
	S	%	S	%	S	%	S	N	%	N	%	N	%	N
Urban Sites								Urban Sites
CAU-1	39	0.382353	33	0.323529	30	0.294118	102	321	0.640719	79	0.157685	101	0.201597	501
CAU-2	91	0.40991	73	0.328829	58	0.261261	222	455	0.349731	619	0.475788	227	0.174481	1301
ZZP-1	87	0.371795	73	0.311966	74	0.316239	234	600	0.446429	332	0.247024	412	0.306548	1344
ZZP-2	66	0.37931	48	0.275862	60	0.344828	174	293	0.361728	291	0.359259	226	0.279012	810
Urban Subtotal	165	0.361842	149	0.326754	142	0.311404	456	1669	0.421891	1321	0.333923	966	0.244186	3956
Mountain Site								Mountain Site
BWM	120	0.36036	108	0.324324	105	0.315315	333	500	0.318269	475	0.302355	596	0.379376	1571
Total	251	0.365889	222	0.323615	213	0.310496	686	2169	0.392437	1796	0.32495	1562	0.282613	5527

## Sheet: Supplementary Table S7
Supplementary Table S7. Vegetation survey information for Malaise trap sites.
Total area: 10*20=200
Tree layer（HBD>3cm, Height>2m）
Site	Species	Individuals	Vegetation Density (stem/m²)
CAU-1	Ginkgo biloba	6	0.035
	Prunus serrulata	1
CAU-2	Cercis chinensis	1	0.025
	Kolkwitzia amabilis	4
ZZP-1	Phyllostachys reticulata	65	3.5
	Styphnolobium japonicum	2
	Ailanthus altissima	1
	Robinia pseudoacacia	1
	Salix sp.	1
ZZP-2	Juniperus chinensis	8	0.075
	Pinus bungeana	1
	Fraxinus sp.	1
	Robinia pseudoacacia	5
BWM	Pinus tabuliformis	8	0.115
	Rhamnus globosa	1
	Rhamnus bungeana	7
	Ulmus pumila	4
	Morus alba	1
	Prunus davidiana	1
	Diospyros lotus	1
Shrub layer（HBD<3, Height<2m,2*2）
Site	Quadrat ID	Species	Individuals	Vegetation Density (stem/m²)	Mean Vegetation Density (stem/m²)
CAU-1	1	Lonicera japonica	1	3.5	2.95
		Ginkgo biloba	13
	2	Ginkgo biloba	21	7
		Ailanthus altissima	1
	3	Ginkgo biloba	7	1.75
	4	Sorbaria sorbifolia	1	0.25
	5	Ginkgo biloba	9	2.25
CAU-2	1	Ocimum basilicum	16	4.25	1.1
		Morus alba	1
	2	Ailanthus altissima	1	0.25
	3			0
	4	Rosa rugosa	1	0.25
	5	Rosa chinensis	2	0.75
		Loropetalum chinense	1
ZZP-1	1	Morus alba	2	1.25	1
		Styphnolobium japonicum	1
		Ailanthus altissima	1
		Koelreuteria paniculata	1
	2	Ailanthus altissima	3	1.25
		Morus alba	2
	3	Koelreuteria paniculata	1	0.75
		Ceiba insignis	2
	4	Sorbaria sorbifolia	1	0.75
		Morus alba	1
		Koelreuteria paniculata	1
	5	Morus alba	1	1
		Broussonetia papyrifera	3
ZZP-2	1			0	0.2
	2	Morus alba	1	0.25
	3	Koelreuteria paniculata	1	0.5
		Morus alba	1
	4	Morus alba	1	0.25
	5			0
BWM	1	Morus alba	6	2	1.65
		Koelreuteria paniculata	1
		Broussonetia papyrifera	1
	2	Leptopus chinensis	20	5.5
		Koelreuteria paniculata	2
	3	Koelreuteria paniculata	1	0.25
	4			0
	5	Morus alba	2	0.5
Herb layer（1*1）
CAU-1	1	Liriope spicata	25	42	41.8
		Causonis japonica	1
		Paederia foetida	1
		Acalypha persimilis	4
		Oxalis corniculata	10
		Ipomoea nil	1
	2	Hosta plantaginea	21	36
		Acalypha persimilis	10
		Paederia foetida	5
	3	Lactuca serriola	1	49
		Liriope spicata	48
	4	Hosta plantaginea	15	44
		Acalypha persimilis	10
		Oxalis corniculata	4
		Liriope spicata	8
		Digitaria sanguinalis	5
		Lactuca serriola	2
	5	Paederia foetida	2	38
		Acalypha persimilis	1
		Liriope spicata	35
CAU-2	1	Mentha canadensis	104	111	52.8
		Galinsoga parviflora	3
		Inula japonica	4
	2	Callistephus sp.	1	44
		Trigonotis peduncularis	9
		Artemisia annua	5
		Cardamine occulta	9
		Amaranthus tricolor	1
		Portulaca oleracea	2
		Digitaria sanguinalis	4
		Euphorbia humifusa	12
		Zinnia elegans	1
	3	Acalypha persimilis	1	18
		Campsis grandiflora	4
		Cardamine occulta	8
		Ipomoea nil	1
		Thyrocarpus sampsonii	4
	4	Trigonotis peduncularis	11	23
		Digitaria sanguinalis	6
		Viola philippica	1
		Stellaria media	1
		Rorippa indica	4
	5	Portulaca oleracea	3	68
		Mazus pumilus	1
		Convolvulus arvensis	2
		Sonchus oleraceus	4
		Trigonotis peduncularis	12
		Euphorbia humifusa	2
		Oxalis corniculata	4
		Setaria viridis	4
		Digitaria sanguinalis	17
		Artemisia annua	19
ZZP-1	1	Oplismenus undulatifolius	12	102	62.6
		Liriope spicata	1
		Paederia foetida	11
		Galinsoga parviflora	76
		Artemisia rubripes	1
		Chenopodium album	1
	2	Persicaria longiseta	1	59
		Liriope spicata	1
		Oplismenus undulatifolius	44
		Lycium chinense	1
		Orychophragmus violaceus	7
		Causonis japonica	3
		Paederia foetida	1
		Galinsoga parviflora	1
	3	Persicaria longiseta	1	51
		Causonis japonica	6
		Potentilla indica	22
		Oplismenus undulatifolius	4
		Paederia foetida	1
		Liriope spicata	14
		Chenopodium album	3
	4	Oplismenus undulatifolius	26	37
		Paederia foetida	7
		Causonis japonica	4
	5	Causonis japonica	3	64
		Oplismenus undulatifolius	56
		Paederia foetida	4
		Lycium chinense	1
ZZP-2	1	Liriope spicata	3	4	13.6
		Paederia foetida	1
	2	Liriope spicata	1	2
		Paederia foetida	1
	3	Liriope spicata	15	19
		Oplismenus undulatifolius	2
		Paederia foetida	2
	4	Liriope spicata	28	30
		Paederia foetida	2
	5	Oplismenus undulatifolius	12	13
		Parthenocissus tricuspidata	1
BWM	1	Oplismenus undulatifolius	188	203	224.4
		Fallopia dentatoalata	15
	2	Oplismenus undulatifolius	280	280
	3	Oplismenus undulatifolius	76	106
		Thalictrum minus	30
	4	Oplismenus undulatifolius	184	185
		Allium macrostemon	1
	5	Oplismenus undulatifolius	338	348
		Taraxacum mongolicum	1
		Thalictrum minus	9
Site	Understory vegetation density (stem/m²)
CAU-1	44.75
CAU-2	52.8
ZZP-1	63.6
ZZP-2	13.8
BWM	226.05
